# Supplementary material for: Hair Cortisol in Sheltered Cows and Its Association with Other Welfare Indicators
Source: Animals (Basel). 2019 May 16;9(5):248. doi: 10.3390/ani9050248 (PMC6562612; doi:10.3390/ani9050248)
Supplement: Supplementary file 1 [file animals-09-00248-s001.zip]

Archive with 1 entries (1 files):
- animals-490894-supplementary.xlsx
