# Supplementary material for: Hair Cortisol in Sheltered Cows and Its Association with Other Welfare Indicators
Source: Animals (Basel). 2019 May 16;9(5):248. doi: 10.3390/ani9050248 (PMC6562612; doi:10.3390/ani9050248)
Supplement: Supplementary file 1 [file animals-09-00248-s001.zip › animals-490894-supplementary.xlsx]

## Sheet: Sheet1
Cow No.	Lactation	BCS	Dirty Hind Limbs	Dirty Udder	Dirty Flanks	Body hair Loss	Hock Joint swelling	Hock joint hairloss	Hock joint Ulceration	Carpal Joint Injuries	Neck Lesions	Ocular lesions	Coughing	Nasal Discharge	Hampered respiration	Diarrhoea	Vulvar Discharge	Rumen Fill Score	Lameness	Lesions on the body	Claw Overgrowth	Faecal Consistency	Coat Condition	Teat Score	Ectoparasitism	Skin Tenting Time	log cortisol	sq cortisol	Cortisol	Temperament	Age	Shed flooring	Shed bed type	Shed %Dung LyA	Shed %Dung Pa	Shed urine LA	Shed urine in Pa	Shed cleaned /cleaning	Shed Bed Thickness	Shed run off Ly A	Shed average gradient Ly A	Shed Average Gradient Pa	Yard flooring	Yard %Dung	Yard urine	Yard area/cow	Yard avg gradient	Scraping Frequency	Scraping method
GC 1	0	2	2	1	2	0	0	0	0	0	1	0	0	0	0	1	0	3	1	1	0	2	1	1	3	0	0.0481942	1.2485	1.11736	1	7	1	0	90	90	1	1	0	0	0	0.866667	1.45	1	5	0	3.63636	*	0.5	3
GC 2	0	2	2	2	2	0	1	1	1	1	1	0	0	0	0	0	0	3	3	1	1	4	1	1	2	1	0.208785	2.61559	1.61728	0	8	1	0	90	90	1	1	0	0	0	0.866667	1.45	1	5	0	3.63636	*	0.5	3
GC 3	0	2.25	2	2	2	1	1	1	1	1	1	0	0	0	0	1	0	3	1	2	2	2	1	1	2	1	0.209521	2.62447	1.62002	1	12	1	0	90	90	1	1	0	0	0	0.866667	1.45	1	5	0	3.63636	*	0.5	3
GC 4	0	3	2	1	2	0	1	1	1	1	1	0	0	1	0	0	1	3	1	2	2	3	1	1	2	2	-0.0386462	0.836966	0.914858	0	10	1	0	90	90	1	1	0	0	0	0.866667	1.45	1	5	0	3.63636	*	0.5	3
GC 5	0	3	1	0	2	0	0	0	0	0	1	0	0	0	0	0	0	3	1	1	0	4	2	1	1	0	-0.0374095	0.841746	0.917467	0	7	1	0	90	90	1	1	0	0	0	0.866667	1.45	1	5	0	3.63636	*	0.5	3
GC 6	0	2.5	1	1	1	0	0	1	0	1	1	0	0	0	0	0	0	3	1	2	0	3	1	1	1	0	0.107239	1.63862	1.28008	1	4	1	0	90	90	1	1	0	0	0	0.866667	1.45	1	5	0	3.63636	*	0.5	3
GC 7	0	2	2	2	2	0	1	1	1	1	1	0	0	0	0	1	0	2	1	1	1	2	1	1	2	2	0.166484	2.15263	1.46718	1	7	1	0	90	90	1	1	0	0	0	0.866667	1.45	1	5	0	3.63636	*	0.5	3
GC 8	0	3.25	1	1	1	0	0	0	0	1	4	1	0	0	0	0	0	3	1	1	1	3	2	1	3	0	0.113723	1.68829	1.29934	1	12	1	0	90	90	1	1	0	0	0	0.866667	1.45	1	5	0	3.63636	*	0.5	3
GC 9	1	2.5	2	2	2	0	0	0	0	1	1	0	0	0	0	0	0	2	1	1	1	3	1	1	2	1	0.266003	3.40414	1.84503	0	8	1	0	90	90	1	1	0	0	0	0.866667	1.45	1	5	0	3.63636	*	0.5	3
GC 10	1	2	1	1	1	0	0	0	0	1	1	0	0	0	0	0	0	2	1	1	1	4	1	1	2	1	0.18644	2.35983	1.53617	1	7	1	0	90	90	1	1	0	0	0	0.866667	1.45	1	5	0	3.63636	*	0.5	3
GD 1	0	2.75	2	1	2	0	2	2	1	1	1	1	0	0	0	0	0	4	1	1	1	4	2	1	3	1	0.250688	3.17231	1.7811	1	5	4	0	20	20	0	0	0	0	1	1.15	*	1	*	0	*	*	2	1
GD 2	0	1.75	2	2	2	0	2	2	2	1	1	1	0	0	0	0	0	2	1	2	1	4	1	2	3	0	0.288557	3.77671	1.94338	0	7	4	0	20	20	0	0	0	0	1	1.15	*	1	*	0	*	*	2	1
GD 3	0	2	2	2	2	0	1	1	1	1	1	0	0	0	0	0	0	3	3	1	1	4	1	2	3	1	1.05685	129.925	11.3985	0	4	4	0	20	20	0	0	0	0	1	1.15	*	1	*	0	*	*	2	1
GD 4	0	2.75	2	2	2	0	2	2	2	1	1	1	0	0	0	0	0	2	1	2	1	4	1	1	3	1	0.744694	30.8594	5.55512	1	8	4	0	20	20	0	0	0	0	1	1.15	*	1	*	0	*	*	2	1
GD 5	0	2	3	3	3	3	3	3	3	3	1	0	0	0	0	0	0	4	4	3	1	4	1	2	3	3	0.546922	12.4121	3.52308	1	5	4	0	20	20	0	0	0	0	1	1.15	*	1	*	0	*	*	2	1
GD 6	0	2	2	2	2	2	1	1	1	2	4	0	0	0	0	0	0	2	2	3	1	4	1	2	3	2	0.987612	94.4547	9.71878	0	8	4	0	20	20	0	0	0	0	1	1.15	*	1	*	0	*	*	2	1
GD 7	0	3.5	2	2	2	0	1	0	1	1	1	0	0	0	0	0	0	3	1	1	1	3	2	1	3	1	0.451298	7.9909	2.82682	1	6	4	0	20	20	0	0	0	0	1	1.15	*	1	*	0	*	*	2	1
GD 8	0	3.5	2	2	2	0	1	1	2	2	1	0	0	0	0	0	0	3	1	0	1	4	2	1	3	1	1.39257	609.741	24.6929	0	8	4	0	20	20	0	0	0	0	1	1.15	*	1	*	0	*	*	2	1
GD 9	0	2	2	2	2	0	2	2	2	2	1	0	0	0	0	0	0	3	2	0	3	4	1	1	3	1	0.28715	3.75232	1.93709	1	7.5	4	0	20	20	0	0	0	0	1	1.15	*	1	*	0	*	*	2	1
GD 10	0	3	2	2	2	0	2	1	1	2	1	0	0	0	0	0	0	3	1	0	0	4	2	1	3	0	0.33052	4.58183	2.14052	1	7	4	0	20	20	0	0	0	0	1	1.15	*	1	*	0	*	*	2	1
GE 1	1	2.75	2	2	1	0	1	1	1	3	2	0	0	0	0	0	0	4	1	1	0	3	2	0	2	0	0.254872	3.23403	1.79834	1	8	1	0	40	10	1	1	0	0	0	2.6	2.88333	1	10	1	4.53714	*	1	2
GE 2	1	3.5	2	1	2	0	1	1	1	2	1	0	0	0	0	0	0	3	1	1	1	3	2	1	1	0	0.509721	10.4578	3.23386	1	5	1	0	40	10	1	1	0	0	0	2.6	2.88333	1	10	1	4.53714	*	1	2
GE 3	1	1.75	2	2	3	0	2	1	1	2	1	0	0	0	0	0	0	3	1	1	2	3	1	0	1	0	0.718571	27.3616	5.23083	0	9	1	0	40	10	1	1	0	0	0	2.6	2.88333	1	10	1	4.53714	*	1	2
GE 4	1	2.75	2	1	2	0	2	2	2	1	2	0	0	0	0	0	0	4	1	1	0	3	2	1	1	0	0.233393	2.92945	1.71156	0	4	1	0	40	10	1	1	0	0	0	2.6	2.88333	1	10	1	4.53714	*	1	2
GE 5	1	3.5	1	1	1	0	2	1	1	2	1	0	0	0	0	0	0	4	1	1	2	3	2	0	1	0	0.136183	1.87226	1.36831	1	9	1	0	40	10	1	1	0	0	0	2.6	2.88333	1	10	1	4.53714	*	1	2
GE 6	0	2	1	1	1	0	1	1	1	0	1	0	0	0	0	0	0	3	4	1	3	4	2	1	1	0	0.348857	4.98556	2.23284	0	8	1	0	40	10	1	1	0	0	0	2.6	2.88333	1	10	1	4.53714	*	1	2
GE 8	0	2	3	2	2	2	2	1	1	0	1	0	0	0	0	0	0	3	1	3	2	4	1	1	3	0	0.41115	6.642	2.57721	0	11	1	0	40	10	1	1	0	0	0	2.6	2.88333	1	10	1	4.53714	*	1	2
GE 9	0	3	1	1	1	1	1	1	1	2	1	0	0	0	0	0	0	3	3	2	2	4	2	1	1	0	0.058667	1.31019	1.14463	0	12	1	0	40	10	1	1	0	0	0	2.6	2.88333	1	10	1	4.53714	*	1	2
GE 10	1	3.5	1	1	1	0	0	0	0	0	1	0	0	0	0	0	0	4	1	1	0	4	2	1	1	0	0.427313	7.15528	2.67494	0	2	1	0	40	10	1	1	0	0	0	2.6	2.88333	1	10	1	4.53714	*	1	2
GF 1	0	3.5	1	0	0	0	1	1	0	1	2	0	0	0	0	0	0	3	1	0	1	3	2	0	1	0	0.244569	3.08416	1.75618	1	14	4	0	5	5	0	1	1	0	1	1.7	5	5	5	1	1.98582	1.95	1	3
GF 2	0	2.5	2	2	3	1	2	1	1	2	1	0	0	0	0	0	0	2	1	1	1	4	2	1	1	0	0.361947	5.29533	2.30116	0	11	4	0	5	5	0	1	1	0	1	1.7	5	5	5	1	1.98582	1.95	1	3
GF 3	0	2.5	3	1	2	0	2	1	1	2	1	0	0	0	0	0	0	3	1	1	1	4	2	1	1	1	0.239568	3.01395	1.73607	0	14	4	0	5	5	0	1	1	0	1	1.7	5	5	5	1	1.98582	1.95	1	3
GF 4	0	3.5	3	1	1	0	2	2	2	0	1	0	0	0	0	0	0	4	1	0	0	3	2	1	1	0	0.262017	3.34221	1.82817	0	11	4	0	5	5	0	1	1	0	1	1.7	5	5	5	1	1.98582	1.95	1	3
GF 5	0	2	2	2	2	2	2	1	1	1	1	1	0	1	0	0	0	3	1	2	1	4	1	1	2	2	0.840551	47.9845	6.92709	0	14	4	0	5	5	0	1	1	0	1	1.7	5	5	5	1	1.98582	1.95	1	3
GF 6	0	3	1	0	0	0	1	0	0	1	1	0	0	0	0	0	0	4	1	2	1	3	2	1	1	0	0.439888	7.58186	2.75352	0	13	4	0	5	5	0	1	1	0	1	1.7	5	5	5	1	1.98582	1.95	1	3
GF 7	0	3	2	2	2	1	1	0	0	0	1	0	0	0	0	0	0	3	1	1	0	3	2	0	1	0	0.556527	12.9734	3.60186	0	9	4	0	5	5	0	1	1	0	1	1.7	5	5	5	1	1.98582	1.95	1	3
GF 8	0	3	2	1	1	1	2	2	2	2	1	0	0	1	0	0	0	3	1	2	0	4	2	1	2	0	0.217017	2.71665	1.64823	1	15	4	0	5	5	0	1	1	0	1	1.7	5	5	5	1	1.98582	1.95	1	3
GF 9	0	2.75	3	3	3	2	2	1	1	2	1	0	0	1	0	0	0	2	2	1	1	3	2	1	2	0	0.416705	6.81413	2.61039	1	16	4	0	5	5	0	1	1	0	1	1.7	5	5	5	1	1.98582	1.95	1	3
GF 10	0	2.25	1	1	1	0	1	1	1	0	1	0	0	0	0	0	0	3	2	1	0	3	1	1	2	0	0.328434	4.53803	2.13027	1	15	4	0	5	5	0	1	1	0	1	1.7	5	5	5	1	1.98582	1.95	1	3
GG 1	0	1.5	2	2	2	2	1	2	2	2	1	1	0	1	0	0	0	3	1	2	0	4	1	1	2	1	0.712562	26.6149	5.15896	0	10	4	0	5	5	1	0	1	0	0	1.16667	1.3	4	10	1	5.92429		2	1
GG 3	0	2	3	3	3	2	2	1	1	2	1	0	0	0	0	1	0	2	1	1	2	2	1	1	2	2	1.00486	102.262	10.1125	0	13	4	0	5	5	1	0	1	0	0	1.16667	1.3	4	10	1	5.92429		2	1
GG 4	0	2	1	1	1	1	2	2	2	1	1	1	0	1	0	0	0	3	1	2	1	2	1	1	2	0	0.510301	10.4858	3.23818	0	16	4	0	5	5	1	0	1	0	0	1.16667	1.3	4	10	1	5.92429		2	1
GG 5	0	2	2	2	2	2	0	1	1	2	1	1	0	0	0	1	0	2	1	2	0	1	1	1	2	2	0.821409	43.9358	6.62841	0	9	4	0	5	5	1	0	1	0	0	1.16667	1.3	4	10	1	5.92429		2	1
GG 6	0	3	1	1	1	0	1	1	1	2	1	1	0	0	0	0	1	3	1	0	1	4	2	1	2	0	0.574216	14.0745	3.7516	1	14	4	0	5	5	1	0	1	0	0	1.16667	1.3	4	10	1	5.92429		2	1
GG 7	0	2.75	1	1	1	1	2	2	2	2	1	0	0	0	0	0	1	3	1	2	1	4	2	1	2	0	0.435062	7.41523	2.72309	0	18	4	0	5	5	1	0	1	0	0	1.16667	1.3	4	10	1	5.92429		2	1
GG 8	0	3	1	1	1	1	2	1	2	2	1	0	0	0	0	0	0	3	1	2	1	3	2	1	2	0	0.625813	17.8495	4.22487	0	9	4	0	5	5	1	0	1	0	0	1.16667	1.3	4	10	1	5.92429		2	1
GG 9	0	3	1	1	1	1	2	2	2	2	1	0	0	0	0	0	0	3	1	1	0	3	2	1	2	0	0.877401	56.8593	7.54051	1	18	4	0	5	5	1	0	1	0	0	1.16667	1.3	4	10	1	5.92429		2	1
GG 10	0	2.75	1	1	1	0	2	2	2	0	1	1	0	1	0	0	0	3	1	1	1	4	2	1	2	0	0.484624	9.3164	3.05228	0	4.5	4	0	5	5	1	0	1	0	0	1.16667	1.3	4	10	1	5.92429		2	1
GH 3	0	2	3	3	3	1	2	2	2	2	1	0	0	0	0	0	0	3	3	1	1	2	2	1	2	0	1.12931	181.391	13.4681	0	16	4	0	15	15	1	1	1	0	0	2.03333		5	15	0	0.987429	1.38333	2	1
GH 5	0	2.75	3	3	3	1	2	1	0	2	1	1	0	0	0	1	0	2	2	1	2	2	2	1	1	0	1.12623	178.839	13.3731	0	18	4	0	15	15	1	1	1	0	0	2.03333		5	15	0	0.987429	1.38333	2	1
GH 6	0	3.25	3	3	3	0	3	2	2	2	1	0	0	1	0	1	0	3	1	1	1	1	2	1	1	0	0.898603	62.691	7.91776	1	12	4	0	15	15	1	1	1	0	0	2.03333		5	15	0	0.987429	1.38333	2	1
GH 7	0	3	2	2	2	0	2	1	1	2	1	0	0	0	0	0	0	3	4	0	1	4	2	1	1	0	0.845676	49.1305	7.00932	0	12	4	0	15	15	1	1	1	0	0	2.03333		5	15	0	0.987429	1.38333	2	1
GH 10	0	3.5	2	2	2	0	2	2	2	2	1	0	0	1	0	0	0	3	1	1	1	2	2	1	1	0	1.21208	265.553	16.2958	1	19	4	0	15	15	1	1	1	0	0	2.03333		5	15	0	0.987429	1.38333	2	1
MA 1	0	3.5	1	1	1	0	2	1	1	2	1	0	0	0	0	0	0	4	1	1	1	4	2	1	1	0	0.286932	3.74856	1.93612	1	14	4	0	5	0	0	0	1	0	1	0.933333	0.516667	0		0			2	1
MA 2	0	2.5	1	1	1	0	1	0	0	0	1	1	0	0	1	1	1	4	1	1	1	3	2	1	1	0	-0.0942208	0.647975	0.804969	0	14	4	0	5	0	0	0	1	0	1	0.933333	0.516667	0		0			2	1
MA 3	0	3	2	2	2	0	2	1	1	2	1	1	0	0	0	0	0	4	1	1	1	3	2	1	1	0	0.550403	12.6126	3.55143	0	19	4	0	5	0	0	0	1	0	1	0.933333	0.516667	0		0			2	1
MA 4	0	2.75	1	1	1	0	1	1	1	2	1	0	0	0	0	0	0	3	1	0	1	3	2	1	1	0	0.00329867	1.01531	1.00762	0	12	4	0	5	0	0	0	1	0	1	0.933333	0.516667	0		0			2	1
MA 5	0	3.5	1	1	1	0	2	1	1	2	1	0	0	0	0	0	0	4	1	0	1	4	2	1	1	0	0.25152	3.18449	1.78451	0	10	4	0	5	0	0	0	1	0	1	0.933333	0.516667	0		0			2	1
MA 6	0	3.5	1	1	1	0	2	1	1	2	1	1	0	0	0	0	0	3	1	0	0	3	2	1	2	0	0.253203	3.20927	1.79144	1	13	4	0	5	0	0	0	1	0	1	0.933333	0.516667	0		0			2	1
MA 7	0	3.75	1	0	0	0	2	1	1	2	1	0	0	0	0	0	0	4	1	0	0	3	2	1	2	0	0.44987	7.93853	2.81754	1	16	4	0	5	0	0	0	1	0	1	0.933333	0.516667	0		0			2	1
MA 8	0	3.5	1	0	0	0	2	0	0	2	1	0	0	0	0	0	0	4	1	0	2	3	2	1	2	0	0.164789	2.13589	1.46147	0	20	4	0	5	0	0	0	1	0	1	0.933333	0.516667	0		0			2	1
MA 9	0	3.5	1	0	0	0	2	2	2	2	1	0	0	0	0	0	0	3	1	0	1	4	2	1	2	0	0.252648	3.20108	1.78916	1	14	4	0	5	0	0	0	1	0	1	0.933333	0.516667	0		0			2	1
MA 10	0	3.75	1	0	0	0	2	2	1	2	1	1	0	0	0	1	0	3	1	0	1	2	2	1	2	0	-0.0799739	0.691914	0.831814	0	17	4	0	5	0	0	0	1	0	1	0.933333	0.516667	0		0			2	1
MB 1	1	3.5	1	0	0	0	1	1	0	1	1	0	0	0	0	0	0	4	1	0	1	4	2	0	1	0	0.24824	3.13675	1.77109	1	8	4	0	1	0	0	0	0	0	1	1.73333	0.883333	1	30	0	21.4438	0.933333	2	1
MB 2	0	3.75	2	1	2	0	1	0	0	0	1	0	0	0	0	0	0	3	1	0	0	4	2	1	1	0	-0.0855281	0.674441	0.821243	1	4	4	0	1	0	0	0	0	0	1	1.73333	0.883333	1	30	0	21.4438	0.933333	2	1
MB 3	0	3.75	1	0	0	0	1	1	0	1	1	0	0	0	0	0	0	4	1	2	1	4	2	1	1	0	0.212701	2.66319	1.63193	1	4	4	0	1	0	0	0	0	0	1	1.73333	0.883333	1	30	0	21.4438	0.933333	2	1
MB 4	1	3.5	1	0	0	0	0	1	0	1	1	0	0	0	0	0	0	4	1	0	0	3	2	0	1	0	0.108079	1.64497	1.28256	1	7	4	0	1	0	0	0	0	0	1	1.73333	0.883333	1	30	0	21.4438	0.933333	2	1
MB 5	0	2.25	2	2	2	1	2	0	0	2	1	0	0	0	0	0	0	3	1	1	0	4	1	1	1	0	0.475907	8.94981	2.99162	0	12	4	0	1	0	0	0	0	0	1	1.73333	0.883333	1	30	0	21.4438	0.933333	2	1
MB 6	0	3	2	2	2	1	2	0	0	1	1	0	0	0	0	0	0	3	4	1	0	4	2	1	1	0	0.245836	3.10221	1.76131	1	7	4	0	1	0	0	0	0	0	1	1.73333	0.883333	1	30	0	21.4438	0.933333	2	1
MB 7	1	3.25	2	2	2	0	1	1	1	1	1	0	0	0	0	0	0	4	1	0	0	4	2	1	2	0	0.101917	1.59894	1.26449	1	6	4	0	1	0	0	0	0	0	1	1.73333	0.883333	1	30	0	21.4438	0.933333	2	1
MB 8	1	3.5	2	1	1	0	2	2	1	1	1	0	0	0	0	0	0	4	1	0	0	4	2	0	1	0	0.187206	2.36816	1.53888	1	10	4	0	1	0	0	0	0	0	1	1.73333	0.883333	1	30	0	21.4438	0.933333	2	1
MB 9	1	2.75	1	1	1	0	1	1	1	0	1	0	0	0	0	0	0	4	1	0	0	4	2	0	2	0	0.295104	3.89231	1.97289	1	5	4	0	1	0	0	0	0	0	1	1.73333	0.883333	1	30	0	21.4438	0.933333	2	1
MB 10	0	3.5	2	2	2	0	2	1	1	0	1	0	0	0	0	0	0	4	1	0	0	4	2	0	2	0	0.12009	1.73852	1.31853	1	3	4	0	1	0	0	0	0	0	1	1.73333	0.883333	1	30	0	21.4438	0.933333	2	1
MC 1	0	3.25	1	1	1	0	1	1	0	1	1	0	0	0	0	0	0	3	1	1	0	4	2	1	1	0	0.42001	6.91863	2.63033	0	12	4	0	5	10	0	0	0	0	0	1.83333	3.33333	1	100	0	5.17291	4.18333	2	1
MC 2	0	2.75	1	1	1	0	2	1	1	2	1	0	0	0	0	0	0	3	1	1	0	4	2	1	1	0	0.363484	5.33296	2.30932	0	11	4	0	5	10	0	0	0	0	0	1.83333	3.33333	1	100	0	5.17291	4.18333	2	1
MC 3	0	2.5	1	1	2	0	2	1	1	2	1	0	0	0	0	0	0	3	1	0	1	4	2	1	1	0	0.440034	7.58697	2.75445	0	13	4	0	5	10	0	0	0	0	0	1.83333	3.33333	1	100	0	5.17291	4.18333	2	1
MC 4	0	2.75	1	1	2	1	2	1	1	2	1	0	0	0	0	0	0	2	1	1	1	4	2	1	1	0	0.351576	5.04837	2.24686	0	14	4	0	5	10	0	0	0	0	0	1.83333	3.33333	1	100	0	5.17291	4.18333	2	1
MC 5	0	3.5	1	2	2	0	2	0	1	2	1	1	0	0	0	0	0	3	1	0	1	3	2	1	1	0	-0.63804	0.0529565	0.230123	0	13	4	0	5	10	0	0	0	0	0	1.83333	3.33333	1	100	0	5.17291	4.18333	2	1
MC 6	0	2.5	2	1	1	1	2	1	1	0	1	0	0	0	0	0	0	3	1	3	1	3	2	1	1	0	0.337677	4.73538	2.17609	1	10	4	0	5	10	0	0	0	0	0	1.83333	3.33333	1	100	0	5.17291	4.18333	2	1
MC 7	0	2.5	1	1	1	0	2	1	1	1	1	0	0	0	0	0	0	4	1	0	1	4	2	1	1	0	0.374262	5.60433	2.36735	0	15	4	0	5	10	0	0	0	0	0	1.83333	3.33333	1	100	0	5.17291	4.18333	2	1
MC 8	0	3.5	1	1	1	0	2	2	1	1	1	1	0	0	0	0	0	3	1	0	0	4	2	1	1	0	0.46769	8.61749	2.93556	1	13	4	0	5	10	0	0	0	0	0	1.83333	3.33333	1	100	0	5.17291	4.18333	2	1
MC 9	0	3.25	1	1	1	0	2	0	0	2	1	0	0	0	0	0	0	4	1	0	1	4	2	1	1	0	0.38745	5.95525	2.44034	0	15	4	0	5	10	0	0	0	0	0	1.83333	3.33333	1	100	0	5.17291	4.18333	2	1
MC 10	0	3.25	2	1	1	0	2	1	1	2	1	0	0	0	0	0	0	4	1	0	1	4	2	1	2	0	0.352314	5.06557	2.25068	1	13	4	0	5	10	0	0	0	0	0	1.83333	3.33333	1	100	0	5.17291	4.18333	2	1
MD 1	0	2	1	1	1	2	2	2	1	1	1	0	0	0	0	0	0	3	1	2	1	3	2	1	2	0	0.321141	4.38815	2.09479	1	12	4	0	15	5	1	0	1	0	1	2.08333	2.46667	0		0			2	1
MD 2	0	1.75	2	2	2	2	1	1	1	1	1	0	0	0	0	0	0	3	1	2	1	4	2	1	2	0	0.531217	11.5461	3.39795	0	11	4	0	15	5	1	0	1	0	1	2.08333	2.46667	0		0			2	1
MD 3	0	1.75	2	2	2	2	2	2	2	1	1	0	0	0	0	0	0	3	1	2	2	4	2	1	2	0	0.255478	3.24307	1.80085	0	14	4	0	15	5	1	0	1	0	1	2.08333	2.46667	0		0			2	1
MD 4	0	1.75	2	2	2	3	2	2	2	1	1	0	0	0	0	0	0	3	1	2	2	4	1	1	2	0	0.636674	18.7649	4.33185	1	17	4	0	15	5	1	0	1	0	1	2.08333	2.46667	0		0			2	1
MD 5	0	3	1	1	1	2	2	2	2	1	1	0	0	0	0	0	0	3	1	2	0	4	2	1	1	0	0.0608189	1.32324	1.15032	1	9	4	0	15	5	1	0	1	0	1	2.08333	2.46667	0		0			2	1
MD 6	0	2.5	1	1	1	2	2	2	2	1	1	0	0	0	0	0	0	3	1	2	1	4	2	1	1	0	0.0754535	1.41549	1.18974	1	5	4	0	15	5	1	0	1	0	1	2.08333	2.46667	0		0			2	1
MD 7	0	3.25	1	1	1	2	2	2	1	1	1	0	0	0	0	0	0	3	1	2	1	4	2	1	2	0	0.143009	1.93205	1.38998	1	12	4	0	15	5	1	0	1	0	1	2.08333	2.46667	0		0			2	1
MD 8	0	3	1	1	1	1	2	1	1	1	1	0	0	0	0	0	0	3	3	1	1	3	2	1	2	0	0.0830428	1.46584	1.21072	1	12	4	0	15	5	1	0	1	0	1	2.08333	2.46667	0		0			2	1
MD 9	0	3	2	2	2	2	2	1	1	1	1	0	0	0	0	0	0	3	1	1	0	4	2	1	2	0	0.0424157	1.21571	1.10259	1	15	4	0	15	5	1	0	1	0	1	2.08333	2.46667	0		0			2	1
MD 10	0	2	1	1	1	2	2	1	1	1	1	0	0	0	0	0	0	3	1	2	1	4	2	1	2	0	0.0928333	1.53344	1.23832	1	11	4	0	15	5	1	0	1	0	1	2.08333	2.46667	0		0			2	1
RJA 1	1	2.25	2	1	2	1	1	1	1	2	1	0	0	0	0	0	0	4	2	1	1	3	1	0	1	0	0.260777	3.32318	1.82296	0	14	3	0	20	10	0	0	1	0	1	3.03333	2.88333	3	20	0	8.04255	2.76667	1	1
RJA 2	1	2.5	1	1	1	0	1	0	0	2	1	0	0	1	0	0	0	4	2	0	0	3	2	0	1	0	0.516973	10.813	3.28832	0	10	3	0	20	10	0	0	1	0	1	3.03333	2.88333	3	20	0	8.04255	2.76667	1	1
RJA 3	1	3	3	2	2	0	1	0	0	2	1	0	0	0	0	0	0	4	1	1	2	3	2	0	1	0	0.142788	1.93008	1.38927	0	4	3	0	20	10	0	0	1	0	1	3.03333	2.88333	3	20	0	8.04255	2.76667	1	1
RJA 4	1	3.5	3	3	3	1	2	0	0	1	1	0	0	0	0	0	0	3	1	0	1	3	2	0	1	0	0.183415	2.32718	1.52551	0	7	3	0	20	10	0	0	1	0	1	3.03333	2.88333	3	20	0	8.04255	2.76667	1	1
RJA 5	0	2.75	3	3	3	1	3	2	2	2	1	0	0	0	0	0	0	4	2	0	0	3	1	0	1	0	-0.0220731	0.903345	0.950445	0	8	3	0	20	10	0	0	1	0	1	3.03333	2.88333	3	20	0	8.04255	2.76667	1	1
RJA 6	1	2.5	3	2	2	0	2	1	1	1	1	1	0	0	0	0	0	4	2	0	2	3	1	0	0	0	0.242876	3.06022	1.74935	0	7	3	0	20	10	0	0	1	0	1	3.03333	2.88333	3	20	0	8.04255	2.76667	1	1
RJA 7	0	4	2	1	1	0	2	1	1	0	1	0	0	0	0	0	0	4	1	2	0	3	2	1	1	0	0.192043	2.42151	1.55612	0	6	3	0	20	10	0	0	1	0	1	3.03333	2.88333	3	20	0	8.04255	2.76667	1	1
RJA 8	1	3.5	3	1	1	0	1	1	1	2	1	0	0	0	0	0	0	3	1	0	0	3	2	0	1	0	0.13933	1.89959	1.37826	0	9	3	0	20	10	0	0	1	0	1	3.03333	2.88333	3	20	0	8.04255	2.76667	1	1
RJA 9	0	3	3	2	2	0	2	0	0	2	1	0	0	0	0	0	0	3	2	1	1	3	2	0	1	0	0.0108997	1.05148	1.02542	0	12	3	0	20	10	0	0	1	0	1	3.03333	2.88333	3	20	0	8.04255	2.76667	1	1
RJA 10	1	3.5	3	1	2	0	2	0	0	2	1	0	0	0	0	0	0	3	2	0	1	3	2	0	1	0	0.181444	2.30615	1.5186	0	5	3	0	20	10	0	0	1	0	1	3.03333	2.88333	3	20	0	8.04255	2.76667	1	1
RJB 1	0	2.5	1	1	1	0	2	2	2	0	1	1	0	0	0	0	0	3	2	1	0	3	2	1	1	0	0.24527	3.09415	1.75902	0	12	3	0	10	10	0	0	1	0	0	2.23333	2.5	1	5	0	6.88755	2.78333	1	1
RJB 2	0	2.25	1	1	1	1	0	0	0	0	1	0	0	0	0	0	0	3	1	1	0	4	2	1	1	0	-0.02232	0.902319	0.949905	0	7	3	0	10	10	0	0	1	0	0	2.23333	2.5	1	5	0	6.88755	2.78333	1	1
RJB 3	0	3.75	2	1	2	0	1	1	1	1	1	0	0	0	0	0	0	3	1	2	0	4	2	1	1	0	0.33875	4.75882	2.18147	0	11	3	0	10	10	0	0	1	0	0	2.23333	2.5	1	5	0	6.88755	2.78333	1	1
RJB 4	0	3.25	2	3	2	0	2	2	2	1	1	0	0	0	0	0	1	2	3	1	0	4	2	5	1	0	0.298056	3.9456	1.98635	0	14	3	0	10	10	0	0	1	0	0	2.23333	2.5	1	5	0	6.88755	2.78333	1	1
RJB 5	0	2.75	2	1	1	1	2	2	2	0	1	0	0	0	0	0	0	3	1	2	0	4	2	1	2	0	0.0866521	1.4904	1.22082	0	12	3	0	10	10	0	0	1	0	0	2.23333	2.5	1	5	0	6.88755	2.78333	1	1
RJB 6	0	2.25	1	1	1	0	2	2	2	1	1	0	0	0	0	0	0	3	2	1	1	4	1	1	2	0	0.133039	1.84535	1.35844	0	13	3	0	10	10	0	0	1	0	0	2.23333	2.5	1	5	0	6.88755	2.78333	1	1
RJB 7	0	3.25	2	1	1	1	1	1	1	1	1	1	0	1	0	0	0	3	1	2	1	4	2	1	2	0	-0.0295932	0.872597	0.934129	0	11	3	0	10	10	0	0	1	0	0	2.23333	2.5	1	5	0	6.88755	2.78333	1	1
RJB 8	0	3.75	1	1	1	1	3	1	1	1	1	0	0	0	0	0	0	3	1	1	1	4	2	1	2	0	0.147181	1.96953	1.4034	0	13	3	0	10	10	0	0	1	0	0	2.23333	2.5	1	5	0	6.88755	2.78333	1	1
RJB 9	0	3.75	1	1	1	0	2	1	0	0	1	0	0	0	0	0	0	3	2	1	0	4	2	1	2	0	0.303791	4.05118	2.01275	0	10	3	0	10	10	0	0	1	0	0	2.23333	2.5	1	5	0	6.88755	2.78333	1	1
RJB 10	0	2	2	1	1	2	2	1	1	1	1	0	0	0	0	0	0	3	1	2	0	4	1	1	2	0	0.210392	2.63502	1.62327	0	6	3	0	10	10	0	0	1	0	0	2.23333	2.5	1	5	0	6.88755	2.78333	1	1
RJC 1	0	3	2	2	2	0	2	0	0	0	1	0	0	0	0	0	0	4	1	0	0	3	2	1	1	0	0.0921904	1.52891	1.23649	0	4	4	0	10	10	1	0	1	0	0	2.78333	2.26667	5	20	1	5.828	2.3	2	1
RJC 2	0	1.5	3	3	3	2	2	1	0	0	1	0	0	0	0	0	0	2	1	1	1	3	1	1	3	0	0.210501	2.63635	1.62368	0	3	4	0	10	10	1	0	1	0	0	2.78333	2.26667	5	20	1	5.828	2.3	2	1
RJC 3	0	2.75	3	2	2	1	2	1	1	2	3	0	0	0	0	0	0	3	1	1	2	3	1	1	2	0	0.372505	5.55917	2.35779	0	8	4	0	10	10	1	0	1	0	0	2.78333	2.26667	5	20	1	5.828	2.3	2	1
RJC 4	0	3.5	3	1	1	2	2	1	1	0	1	0	0	0	0	0	0	3	1	2	0	3	1	1	2	0	0.120937	1.74532	1.3211	0	3.5	4	0	10	10	1	0	1	0	0	2.78333	2.26667	5	20	1	5.828	2.3	2	1
RJC 5	0	3	3	2	2	1	2	0	0	1	1	0	0	0	0	0	0	3	1	2	1	3	1	1	2	0	0.0408833	1.20716	1.09871	1	14	4	0	10	10	1	0	1	0	0	2.78333	2.26667	5	20	1	5.828	2.3	2	1
RJC 6	0	3.5	3	2	2	0	2	0	0	2	1	0	0	1	0	1	0	3	1	0	1	2	1	1	2	0	0.196065	2.46678	1.5706	1	4	4	0	10	10	1	0	1	0	0	2.78333	2.26667	5	20	1	5.828	2.3	2	1
RJC 7	0	3.5	2	2	2	1	1	0	0	0	1	0	0	0	0	0	0	3	1	1	1	3	2	1	2	0	0.12483	1.77688	1.333	1	3	4	0	10	10	1	0	1	0	0	2.78333	2.26667	5	20	1	5.828	2.3	2	1
RJC 8	0	3.5	3	2	2	1	2	0	0	1	1	0	0	0	0	0	0	3	1	2	1	3	1	1	2	0	0.264736	3.38432	1.83965	0	3.5	4	0	10	10	1	0	1	0	0	2.78333	2.26667	5	20	1	5.828	2.3	2	1
RJC 9	0	3.5	3	2	2	1	2	0	0	1	1	0	0	0	0	0	1	4	1	1	0	3	2	1	2	0	0.230803	2.89472	1.70139	0	4	4	0	10	10	1	0	1	0	0	2.78333	2.26667	5	20	1	5.828	2.3	2	1
RJC 10	0	2.25	3	3	2	2	0	0	0	0	1	0	0	0	0	0	0	3	1	3	1	3	1	1	2	0	0.47872	9.06651	3.01106	0	9	4	0	10	10	1	0	1	0	0	2.78333	2.26667	5	20	1	5.828	2.3	2	1
RJD 1	0	2.25	1	1	1	2	1	0	0	0	1	0	0	0	0	0	0	3	1	2	1	4	1	1	1	0	0.230138	2.88587	1.69878	0	4	1	0	60	60	0	0	0	0	0	0.816667	3.15	1	90	0	42.6238	2.3	1	1
RJD2	0	3.25	1	1	1	1	2	1	0	1	1	0	0	0	0	0	0	3	1	1	1	4	2	1	1	0	0.123828	1.76871	1.32993	0	11	1	0	60	60	0	0	0	0	0	0.816667	3.15	1	90	0	42.6238	2.3	1	1
RJD 3	0	3	2	2	2	2	2	1	1	1	1	0	0	0	0	0	0	3	1	1	0	4	1	1	2	0	0.038301	1.19289	1.0922	1	4.5	1	0	60	60	0	0	0	0	0	0.816667	3.15	1	90	0	42.6238	2.3	1	1
RJD 4	0	3.5	2	1	1	1	2	0	0	0	1	0	0	0	0	0	0	3	1	1	1	4	2	1	2	0	0.186141	2.35658	1.53511	1	3.5	1	0	60	60	0	0	0	0	0	0.816667	3.15	1	90	0	42.6238	2.3	1	1
RJD 5	0	3.5	1	1	1	1	0	0	0	0	1	0	0	0	0	0	0	3	1	1	0	3	2	1	1	0	-0.0905203	0.659112	0.811857	0	2.5	1	0	60	60	0	0	0	0	0	0.816667	3.15	1	90	0	42.6238	2.3	1	1
RJD 6	0	2	1	1	1	2	1	1	1	1	1	0	0	0	0	0	0	3	1	2	1	4	1	1	2	0	0.189256	2.39062	1.54616	0	12	1	0	60	60	0	0	0	0	0	0.816667	3.15	1	90	0	42.6238	2.3	1	1
RJD 7	1	2.75	2	1	1	1	2	1	1	0	1	0	0	0	0	0	0	4	1	2	1	4	2	0	1	0	0.0122048	1.05781	1.0285	1	15	1	0	60	60	0	0	0	0	0	0.816667	3.15	1	90	0	42.6238	2.3	1	1
RJD 8	1	2.5	1	0	0	1	1	1	0	0	1	0	0	1	0	0	0	3	1	2	1	3	2	0	1	0	0.117938	1.72138	1.31201	1	12	1	0	60	60	0	0	0	0	0	0.816667	3.15	1	90	0	42.6238	2.3	1	1
RJD 9	1	2.25	0	0	1	2	2	1	1	0	1	0	0	0	0	0	0	3	1	3	1	4	1	3	1	0	0.28078	3.64385	1.90889	0	16	1	0	60	60	0	0	0	0	0	0.816667	3.15	1	90	0	42.6238	2.3	1	1
RJD 10	1	2.25	2	1	1	2	1	0	0	0	1	0	0	0	0	0	0	3	1	2	1	3	1	0	1	0	0.0632682	1.33825	1.15683	0	13	1	0	60	60	0	0	0	0	0	0.816667	3.15	1	90	0	42.6238	2.3	1	1
RJE 1	1	2	1	1	1	2	1	1	0	0	1	1	0	0	0	0	0	3	1	2	0	4	1	0	1	0	0.0567115	1.29844	1.13949	0	6	1	0	15	10	0	0	0	0	0	3.88333	3.11667	1	30	0	7.7625	2.05	1	1
RJE 2	1	2.75	1	1	1	2	1	1	1	0	1	0	0	0	0	0	0	3	1	2	0	4	2	0	1	0	0.281507	3.65606	1.91208	0	10	1	0	15	10	0	0	0	0	0	3.88333	3.11667	1	30	0	7.7625	2.05	1	1
RJE 3	1	2	2	2	2	2	2	1	1	2	1	0	0	0	0	0	0	3	1	2	1	4	1	0	1	0	0.217187	2.71878	1.64887	0	14	1	0	15	10	0	0	0	0	0	3.88333	3.11667	1	30	0	7.7625	2.05	1	1
RJE 4	1	2.25	1	1	1	0	2	1	1	0	1	0	0	0	0	0	0	3	1	1	2	4	1	0	1	0	0.209745	2.62718	1.62086	0	15	1	0	15	10	0	0	0	0	0	3.88333	3.11667	1	30	0	7.7625	2.05	1	1
RJE 5	0	3.5	2	1	1	1	2	0	0	1	1	0	0	0	0	0	0	3	2	1	1	4	2	1	1	0	0.035922	1.1799	1.08623	0	12	1	0	15	10	0	0	0	0	0	3.88333	3.11667	1	30	0	7.7625	2.05	1	1
RJE 6	1	2.5	2	2	1	2	2	1	1	1	2	0	0	0	0	0	0	3	1	2	1	3	1	0	1	0	0.116835	1.71265	1.30868	0	15	1	0	15	10	0	0	0	0	0	3.88333	3.11667	1	30	0	7.7625	2.05	1	1
RJE 7	1	3.5	2	1	1	0	2	2	2	1	1	0	0	0	0	0	0	3	1	1	1	4	2	0	1	0	0.159173	2.08136	1.44269	0	11	1	0	15	10	0	0	0	0	0	3.88333	3.11667	1	30	0	7.7625	2.05	1	1
RJE8	1	2.5	1	1	1	2	2	2	1	0	1	0	0	0	0	0	0	3	1	2	0	3	1	0	1	0	0.155836	2.04962	1.43165	0	16	1	0	15	10	0	0	0	0	0	3.88333	3.11667	1	30	0	7.7625	2.05	1	1
RJE 9	1	3.25	1	1	1	2	2	1	1	1	1	0	0	0	0	0	0	3	1	1	1	3	2	0	1	0	0.0661241	1.35596	1.16446	1	12	1	0	15	10	0	0	0	0	0	3.88333	3.11667	1	30	0	7.7625	2.05	1	1
RJE 10	1	3	1	1	1	1	2	1	1	1	1	0	0	0	0	0	0	3	1	1	0	4	1	0	1	0	0.131948	1.8361	1.35503	1	14	1	0	15	10	0	0	0	0	0	3.88333	3.11667	1	30	0	7.7625	2.05	1	1
RJF 1	0	1.75	2	2	2	3	2	2	2	2	4	0	0	0	0	0	0	3	2	3	3	4	1	1	1	1	0.587342	14.9515	3.86672	0	18	1	0	10	0	0	0	0	0	1	1.66667	5.3	0		0			2	1
RJF 2	0	2	1	1	1	1	2	1	0	1	1	1	0	0	0	0	0	3	1	1	1	4	2	1	1	0	0.150658	2.00132	1.41468	1	16	1	0	10	0	0	0	0	0	1	1.66667	5.3	0		0			2	1
RJF 3	0	2.5	1	1	1	1	2	2	0	0	1	0	0	0	0	0	0	3	1	1	0	4	1	1	1	0	0.156674	2.05754	1.43441	0	12	1	0	10	0	0	0	0	0	1	1.66667	5.3	0		0			2	1
RJF 4	0	2.25	1	1	1	2	3	1	0	0	1	0	0	0	0	0	0	3	2	2	3	4	1	1	1	0	0.833761	46.5073	6.81963	0	16	1	0	10	0	0	0	0	0	1	1.66667	5.3	0		0			2	1
RJF 5	0	2.25	1	1	1	1	2	1	0	1	1	1	0	0	0	0	0	3	1	1	2	4	1	1	2	0	0.122591	1.75866	1.32615	0	11	1	0	10	0	0	0	0	0	1	1.66667	5.3	0		0			2	1
RJF 6	0	2	2	2	2	2	2	2	1	1	2	1	0	0	0	0	0	3	2	1	2	4	1	1	1	0	0.117354	1.71676	1.31025	0	18	1	0	10	0	0	0	0	0	1	1.66667	5.3	0		0			2	1
RJF 7	0	2	2	2	2	2	0	1	1	0	1	0	0	0	0	0	0	3	1	1	1	4	1	1	1	0	0.341772	4.82551	2.1967	1	8	1	0	10	0	0	0	0	0	1	1.66667	5.3	0		0			2	1
RJF 8	0	2.25	2	2	2	1	3	1	1	2	1	0	0	0	0	0	0	3	1	0	1	3	1	5	1	0	0.165899	2.14683	1.46521	0	14	1	0	10	0	0	0	0	0	1	1.66667	5.3	0		0			2	1
RJF 9	0	2.25	1	1	1	1	2	0	0	0	2	0	0	0	0	0	0	3	1	1	0	4	2	1	1	0	0.116129	1.70709	1.30656	1	11	1	0	10	0	0	0	0	0	1	1.66667	5.3	0		0			2	1
RJF 10	0	2	1	1	1	2	2	1	1	0	2	0	0	0	0	0	0	3	3	2	3	5	1	1	1	0	0.0540882	1.28285	1.13263	1	17	1	0	10	0	0	0	0	0	1	1.66667	5.3	0		0			2	1
RJG 2	0	2.75	2	2	2	1	2	2	1	0	1	0	0	0	0	0	0	3	1	1	1	4	1	1	1	0	0.912579	66.8587	8.17672	0	9	1	0	20	20	0	0	1	0	1	1.91667	7.45	1	60	0	54.9818	1.3	1	1
RJG 3	0	1.5	3	2	2	2	2	1	0	1	1	1	0	0	0	0	1	2	1	2	1	4	1	1	2	2	0.486897	9.41442	3.06829	0	14	1	0	20	20	0	0	1	0	1	1.91667	7.45	1	60	0	54.9818	1.3	1	1
RJG 4	0	2.75	1	1	1	1	2	1	1	1	1	0	0	0	0	0	0	3	1	1	0	4	2	1	1	0	0.144144	1.94217	1.39362	1	12	1	0	20	20	0	0	1	0	1	1.91667	7.45	1	60	0	54.9818	1.3	1	1
RJG 5	0	1.5	2	2	1	2	2	0	0	1	1	0	0	0	0	0	0	3	4	2	0	4	2	1	1	2	0.839994	47.8616	6.91821	0	15	1	0	20	20	0	0	1	0	1	1.91667	7.45	1	60	0	54.9818	1.3	1	1
RJG 6	0	2	2	2	2	1	2	1	1	0	1	0	0	1	0	0	0	3	2	1	2	4	1	1	2	3	0.748413	31.3925	5.6029	0	16	1	0	20	20	0	0	1	0	1	1.91667	7.45	1	60	0	54.9818	1.3	1	1
RJG 7	0	2.25	2	2	2	2	2	2	2	2	1	1	0	1	0	0	0	3	3	2	1	5	1	1	1	3	0.439424	7.56567	2.75058	0	15	1	0	20	20	0	0	1	0	1	1.91667	7.45	1	60	0	54.9818	1.3	1	1
RJG 8	0	2.5	3	2	2	1	2	1	1	0	1	0	0	0	0	0	0	3	1	1	0	4	1	1	3	0	0.727767	28.5452	5.34277	0	17	1	0	20	20	0	0	1	0	1	1.91667	7.45	1	60	0	54.9818	1.3	1	1
RJG 9	0	2.25	2	2	2	2	2	0	0	1	1	1	0	0	0	0	0	3	1	2	1	4	1	1	2	0	0.626237	17.8844	4.229	0	14	1	0	20	20	0	0	1	0	1	1.91667	7.45	1	60	0	54.9818	1.3	1	1
RJG 10	0	2.75	1	1	1	1	2	0	0	0	1	1	0	1	0	0	0	3	1	1	2	4	1	1	1	0	0.74134	30.3864	5.51239	0	17	1	0	20	20	0	0	1	0	1	1.91667	7.45	1	60	0	54.9818	1.3	1	1
RJH 1	0	3.25	1	1	1	1	2	2	2	0	1	0	0	0	0	0	0	3	1	2	0	4	2	0	1	1	0.0730105	1.39965	1.18307	0	5	1	0	10	10	0	0	1	0	0	4.26667	1.8	1	20	1	46.9174	2.35	1	1
RJH 2	0	2.5	2	1	1	2	2	1	1	1	1	0	0	0	0	0	0	3	1	2	0	4	1	1	1	0	-0.243474	0.325875	0.570855	0	15	1	0	10	10	0	0	1	0	0	4.26667	1.8	1	20	1	46.9174	2.35	1	1
RJH 3	1	3	1	1	1	2	2	1	2	1	1	0	0	0	0	0	0	3	1	2	1	4	2	0	2	0	-0.174606	0.447495	0.668951	0	15	1	0	10	10	0	0	1	0	0	4.26667	1.8	1	20	1	46.9174	2.35	1	1
RJH 4	0	2	2	2	2	3	1	1	0	1	1	0	0	0	0	0	0	3	1	2	1	4	1	1	1	0	0.112141	1.67603	1.29462	0	18	1	0	10	10	0	0	1	0	0	4.26667	1.8	1	20	1	46.9174	2.35	1	1
RJH 5	1	2.25	2	2	2	3	2	1	1	1	1	0	0	0	0	0	0	4	1	3	1	4	1	1	1	2	0.00632312	1.02955	1.01467	0	20	1	0	10	10	0	0	1	0	0	4.26667	1.8	1	20	1	46.9174	2.35	1	1
RJH 6	1	3	2	1	1	1	1	1	1	1	1	0	0	0	0	0	0	4	1	1	0	4	2	0	1	0	0.0772216	1.42706	1.1946	1	9	1	0	10	10	0	0	1	0	0	4.26667	1.8	1	20	1	46.9174	2.35	1	1
RJH 7	0	2.25	1	1	1	2	2	1	1	2	1	0	0	0	0	0	0	3	1	2	0	3	1	1	1	0	0.0471018	1.24223	1.11456	0	9	1	0	10	10	0	0	1	0	0	4.26667	1.8	1	20	1	46.9174	2.35	1	1
RJH 8	0	2.75	1	1	1	2	2	1	0	1	1	0	0	0	0	0	0	4	1	2	1	4	1	1	1	0	0.0322039	1.15987	1.07697	0	19	1	0	10	10	0	0	1	0	0	4.26667	1.8	1	20	1	46.9174	2.35	1	1
RJH 9	0	2.5	1	1	1	2	1	1	1	0	1	0	0	0	0	0	0	3	1	1	0	4	1	1	1	0	-0.0207219	0.908984	0.953407	0	18	1	0	10	10	0	0	1	0	0	4.26667	1.8	1	20	1	46.9174	2.35	1	1
RJH 10	0	3	1	1	1	1	0	0	0	0	1	0	0	0	0	0	0	4	1	1	0	4	2	0	1	0	-0.138782	0.527759	0.72647	1	20	1	0	10	10	0	0	1	0	0	4.26667	1.8	1	20	1	46.9174	2.35	1	1
RJI 1	0	2.25	2	2	2	2	0	0	0	1	1	0	0	0	0	0	0	4	2	2	2	4	1	1	1	0	0.343914	4.87336	2.20757	0	12	1	1	90	90	0	0	0	0.05	0	1.46667	6.96667	1	90	0	31.602	1.51667	1	1
RJI 2	0	2.5	2	2	2	2	1	0	0	2	2	0	0	0	0	0	0	3	3	2	3	3	1	1	2	0	-0.229918	0.346868	0.588955	0	9	1	1	90	90	0	0	0	0.05	0	1.46667	6.96667	1	90	0	31.602	1.51667	1	1
RJI 3	0	2.25	2	2	2	2	1	0	0	2	1	0	0	1	0	0	0	4	3	1	1	3	1	1	2	0	0.282916	3.67987	1.9183	0	6	1	1	90	90	0	0	0	0.05	0	1.46667	6.96667	1	90	0	31.602	1.51667	1	1
RJI 4	0	2.5	2	2	2	2	1	0	0	2	1	0	0	0	0	0	0	4	1	1	1	3	1	1	2	0	0.0638115	1.3416	1.15827	0	8	1	1	90	90	0	0	0	0.05	0	1.46667	6.96667	1	90	0	31.602	1.51667	1	1
RJI 5	0	2	1	1	1	1	2	2	1	2	1	0	0	0	0	0	0	4	3	1	1	4	1	1	2	0	0.278175	3.6004	1.89747	0	4	1	1	90	90	0	0	0	0.05	0	1.46667	6.96667	1	90	0	31.602	1.51667	1	1
RJI 6	0	2.5	2	2	2	1	2	2	1	0	1	1	0	0	0	0	0	4	1	1	1	4	1	1	2	0	0.163335	2.12164	1.45658	0	9	1	1	90	90	0	0	0	0.05	0	1.46667	6.96667	1	90	0	31.602	1.51667	1	1
RJI 7	0	2	2	2	2	2	3	2	2	2	1	0	0	0	0	0	0	3	4	2	1	4	1	1	2	0	0.416144	6.79654	2.60702	0	8	1	1	90	90	0	0	0	0.05	0	1.46667	6.96667	1	90	0	31.602	1.51667	1	1
RJI 8	0	2.75	3	3	3	2	2	1	1	2	1	0	0	0	0	0	0	3	3	2	3	4	1	1	2	0	0.186274	2.35803	1.53559	1	8	1	1	90	90	0	0	0	0.05	0	1.46667	6.96667	1	90	0	31.602	1.51667	1	1
RJI 9	0	3	2	2	2	2	1	0	0	2	1	0	0	0	0	0	0	4	4	2	3	4	1	1	2	0	0.798801	39.5915	6.29218	0	11	1	1	90	90	0	0	0	0.05	0	1.46667	6.96667	1	90	0	31.602	1.51667	1	1
RJI 10	0	2.5	2	2	2	2	2	2	2	1	1	1	0	0	0	0	0	3	4	2	1	4	1	1	4	0	0.142121	1.92416	1.38714	1	17	1	1	90	90	0	0	0	0.05	0	1.46667	6.96667	1	90	0	31.602	1.51667	1	1
RJJ 1	0	2.25	3	3	3	2	1	0	0	1	1	0	0	0	0	0	0	4	1	1	1	4	1	1	2	0	-0.0408008	0.828702	0.910331	0	10	4	0	80	80	0	0	0	0	1	0.983333	6.36667	1	40	0	108	0.983333	1	2
RJJ 2	0	2.25	1	1	1	2	2	2	0	2	1	0	0	0	0	0	0	3	1	2	2	4	1	1	3	1	-0.110421	0.601392	0.775495	0	9	4	0	80	80	0	0	0	0	1	0.983333	6.36667	1	40	0	108	0.983333	1	2
RJJ 3	0	3.25	2	2	2	1	2	2	2	2	1	0	0	1	0	0	0	4	1	0	2	3	2	1	2	0	0.575447	14.1545	3.76224	1	18	4	0	80	80	0	0	0	0	1	0.983333	6.36667	1	40	0	108	0.983333	1	2
RJJ 4	0	3	2	2	2	2	2	2	2	1	1	0	0	0	0	0	0	4	1	1	0	4	1	0	2	0	0.386738	5.93576	2.43634	1	10	4	0	80	80	0	0	0	0	1	0.983333	6.36667	1	40	0	108	0.983333	1	2
RJJ 5	0	3	1	1	1	1	1	1	0	1	1	1	0	0	0	0	1	4	1	0	0	4	2	1	2	0	0.13815	1.88929	1.37452	1	10	4	0	80	80	0	0	0	0	1	0.983333	6.36667	1	40	0	108	0.983333	1	2
RJJ 6	0	2	2	2	2	2	1	0	0	1	1	0	0	0	0	0	0	4	1	2	1	4	1	1	2	0	-0.0356611	0.848551	0.921168	0	12	4	0	80	80	0	0	0	0	1	0.983333	6.36667	1	40	0	108	0.983333	1	2
RJJ 7	0	2.25	2	2	2	2	2	2	2	2	1	0	0	0	0	0	0	4	1	2	1	3	1	1	2	0	0.181395	2.30564	1.51843	0	15	4	0	80	80	0	0	0	0	1	0.983333	6.36667	1	40	0	108	0.983333	1	2
RJJ 8	0	3	2	2	2	1	1	0	0	0	1	0	0	0	0	0	0	4	1	1	1	3	2	1	2	0	0.169645	2.18419	1.4779	1	16	4	0	80	80	0	0	0	0	1	0.983333	6.36667	1	40	0	108	0.983333	1	2
RJJ 9	0	2.25	2	2	2	2	1	0	0	0	1	0	0	0	0	0	0	4	1	2	0	3	1	1	2	0	-0.0722245	0.717053	0.84679	0	10	4	0	80	80	0	0	0	0	1	0.983333	6.36667	1	40	0	108	0.983333	1	2
RJJ 10	0	3.5	1	1	1	1	0	0	0	0	1	0	0	1	0	0	0	4	1	1	1	3	2	1	1	0	-0.100974	0.628134	0.792549	1	7	4	0	80	80	0	0	0	0	1	0.983333	6.36667	1	40	0	108	0.983333	1	2
RJK 1	0	2	3	3	3	2	2	0	0	1	1	1	0	0	0	0	0	4	1	2	2	2	1	1	2	1	1.06978	137.899	11.743	0	12	1	0	100	100	0	0	0	0	1	3.36667	2.76667	1	100	0	21.4898	1.23333	0	1
RJK 2	0	2.25	2	2	2	2	2	0	0	0	1	0	0	0	0	0	0	4	1	2	1	4	1	1	2	1	0.294942	3.88941	1.97216	0	9	1	0	100	100	0	0	0	0	1	3.36667	2.76667	1	100	0	21.4898	1.23333	0	1
RJK 3	0	2	2	2	2	3	3	3	0	1	1	0	0	0	0	0	0	4	1	3	1	4	1	1	2	1	0.163898	2.12714	1.45847	0	8	1	0	100	100	0	0	0	0	1	3.36667	2.76667	1	100	0	21.4898	1.23333	0	1
RJK 4	0	2.5	2	2	2	2	2	2	2	0	1	0	0	0	0	0	0	4	1	2	1	4	1	1	2	1	0.00835203	1.03921	1.01942	0	9	1	0	100	100	0	0	0	0	1	3.36667	2.76667	1	100	0	21.4898	1.23333	0	1
RJK 5	0	2.25	3	3	3	3	1	1	0	1	2	0	0	1	0	0	1	4	2	3	2	4	1	1	3	1	0.402631	6.38648	2.52715	0	12	1	0	100	100	0	0	0	0	1	3.36667	2.76667	1	100	0	21.4898	1.23333	0	1
RJK 6	0	2	3	3	3	2	2	1	0	0	1	0	0	0	0	1	0	4	1	2	1	2	1	1	3	0	0.165763	2.14549	1.46475	0	10	1	0	100	100	0	0	0	0	1	3.36667	2.76667	1	100	0	21.4898	1.23333	0	1
RJK 7	0	3	2	2	2	2	2	0	0	1	1	0	0	0	0	0	0	4	1	0	0	4	1	1	3	1	0.238444	2.99839	1.73159	0	10	1	0	100	100	0	0	0	0	1	3.36667	2.76667	1	100	0	21.4898	1.23333	0	1
RJK 8	0	2.75	2	2	2	1	2	1	0	1	1	1	0	0	0	0	0	4	2	2	1	4	1	5	3	0	0.340179	4.79025	2.18866	0	11	1	0	100	100	0	0	0	0	1	3.36667	2.76667	1	100	0	21.4898	1.23333	0	1
RJK 9	0	3.5	2	2	2	2	2	1	0	0	1	0	0	0	0	0	0	4	1	2	0	4	1	1	3	0	0.0123366	1.05846	1.02881	0	9	1	0	100	100	0	0	0	0	1	3.36667	2.76667	1	100	0	21.4898	1.23333	0	1
RJK 10	0	2.5	3	3	3	3	2	1	0	1	2	0	0	0	0	0	0	4	1	2	1	4	1	5	3	1	0.219283	2.74514	1.65685	0	13	1	0	100	100	0	0	0	0	1	3.36667	2.76667	1	100	0	21.4898	1.23333	0	1
RJL 1	0	1.75	2	2	2	2	1	1	0	1	1	0	0	0	0	0	0	3	1	2	1	4	1	1	2	0	-0.121609	0.571192	0.755773	0	16	1	0	80	80	0	0	0	0	0	2.78333	6.73333	1	80	0	4.44737	1.31667	0.5	1
RJL 2	0	2.25	2	2	2	2	0	1	0	0	1	0	0	0	0	0	0	3	1	2	1	4	1	1	2	0	0.034826	1.17396	1.08349	0	9	1	0	80	80	0	0	0	0	0	2.78333	6.73333	1	80	0	4.44737	1.31667	0.5	1
RJL 3	0	2.5	2	2	2	2	2	1	0	1	1	0	0	0	0	0	0	4	3	2	2	4	1	1	1	1	0.0527332	1.27487	1.1291	0	11	1	0	80	80	0	0	0	0	0	2.78333	6.73333	1	80	0	4.44737	1.31667	0.5	1
RJL 4	0	2.75	1	1	1	1	2	1	0	0	1	0	0	0	0	0	0	4	1	1	1	4	1	1	2	0	0.0128497	1.06096	1.03003	0	18	1	0	80	80	0	0	0	0	0	2.78333	6.73333	1	80	0	4.44737	1.31667	0.5	1
RJL 5	0	3.25	1	1	1	1	2	1	0	0	1	0	0	0	0	0	0	4	1	1	1	4	1	1	2	0	0.0685845	1.37142	1.17107	0	11	1	0	80	80	0	0	0	0	0	2.78333	6.73333	1	80	0	4.44737	1.31667	0.5	1
RJL 6	0	2.75	2	2	2	2	2	1	0	0	1	0	0	0	0	0	0	4	1	2	2	4	1	0	2	0	0.156712	2.0579	1.43454	0	11	1	0	80	80	0	0	0	0	0	2.78333	6.73333	1	80	0	4.44737	1.31667	0.5	1
RJL 7	1	3.25	3	3	3	2	2	1	0	0	1	0	0	0	0	0	1	4	2	2	2	4	2	0	2	0	-0.112057	0.59688	0.77258	0	8	1	0	80	80	0	0	0	0	0	2.78333	6.73333	1	80	0	4.44737	1.31667	0.5	1
RJL 8	1	3.5	1	1	1	1	2	1	0	0	1	0	0	0	0	0	0	4	2	1	2	3	2	0	1	0	-0.0661275	0.737471	0.858761	0	7	1	0	80	80	0	0	0	0	0	2.78333	6.73333	1	80	0	4.44737	1.31667	0.5	1
RJL 9	1	3.25	2	2	2	2	2	1	0	0	1	0	0	0	0	0	0	4	2	1	3	2	1	0	2	0	-0.226296	0.352702	0.593887	0	12	1	0	80	80	0	0	0	0	0	2.78333	6.73333	1	80	0	4.44737	1.31667	0.5	1
RJL 10	1	3.25	2	2	2	1	2	1	0	0	1	0	0	0	0	0	0	4	1	1	1	4	1	0	2	0	0.00372707	1.01731	1.00862	0	7	1	0	80	80	0	0	0	0	0	2.78333	6.73333	1	80	0	4.44737	1.31667	0.5	1
RJM 1	0	3.25	1	1	1	1	0	0	0	0	1	0	0	0	0	0	0	3	1	1	2	3	2	0	1	0	-0.0669949	0.734531	0.857048	1	5	1	0	10	10	0	0	1	0	0	3.33333	2.15	1	25	0	6.336	0.916667	1	1
RJM 2	1	2.75	2	2	2	2	2	2	2	0	1	0	0	0	0	0	0	4	1	2	0	3	2	0	2	0	0.0642034	1.34402	1.15932	1	8	1	0	10	10	0	0	1	0	0	3.33333	2.15	1	25	0	6.336	0.916667	1	1
RJM 3	1	3.5	2	2	2	1	2	1	0	0	1	0	0	0	0	1	0	4	1	0	0	2	2	0	1	0	-0.04288	0.820805	0.905983	1	7	1	0	10	10	0	0	1	0	0	3.33333	2.15	1	25	0	6.336	0.916667	1	1
RJM 4	1	3.25	2	1	1	1	0	0	0	1	1	0	0	0	0	0	0	4	1	1	0	3	2	0	1	0	0.126407	1.78984	1.33785	1	10	1	0	10	10	0	0	1	0	0	3.33333	2.15	1	25	0	6.336	0.916667	1	1
RJM 5	1	3.5	2	2	2	1	0	0	0	0	1	0	0	0	0	1	0	4	1	0	1	2	2	0	1	0	0.0458378	1.23502	1.11132	1	4	1	0	10	10	0	0	1	0	0	3.33333	2.15	1	25	0	6.336	0.916667	1	1
RJM 6	0	3.25	1	1	1	1	2	1	0	0	1	0	0	0	0	0	0	4	1	0	0	3	2	0	1	0	-0.0409663	0.828071	0.909984	1	7	1	0	10	10	0	0	1	0	0	3.33333	2.15	1	25	0	6.336	0.916667	1	1
RJM 7	1	3.5	1	1	1	0	2	1	0	0	1	0	0	0	0	0	0	4	1	0	0	3	2	0	1	0	-0.127485	0.555942	0.745615	0	5	1	0	10	10	0	0	1	0	0	3.33333	2.15	1	25	0	6.336	0.916667	1	1
RJM 8	1	3.25	1	1	1	0	2	2	0	0	1	0	0	0	0	0	0	4	1	0	0	3	2	0	1	0	-0.0711326	0.720667	0.848921	1	5	1	0	10	10	0	0	1	0	0	3.33333	2.15	1	25	0	6.336	0.916667	1	1
RJM 9	1	3.5	2	2	2	0	2	2	0	0	1	0	0	0	0	0	0	4	1	0	0	3	2	0	1	0	-0.124088	0.564709	0.751471	1	8	1	0	10	10	0	0	1	0	0	3.33333	2.15	1	25	0	6.336	0.916667	1	1
RJM 10	1	2.5	2	1	1	0	1	0	0	0	1	0	0	0	0	0	0	3	1	0	0	3	2	0	1	0	0.0622263	1.33184	1.15405	1	7	1	0	10	10	0	0	1	0	0	3.33333	2.15	1	25	0	6.336	0.916667	1	1
RJN 1	1	3.5	2	1	1	0	2	1	0	0	1	0	0	0	0	0	0	3	1	0	0	4	2	0	1	0	-0.0583319	0.764427	0.874315	0	10	4	0	5	0	0	0	1	0	0	0.85	1.71667	1	5	0	19.0465	1.15	3	3
RJN 2	0	3.5	1	0	0	0	2	0	0	0	1	0	0	0	0	0	0	4	1	0	0	4	2	0	1	0	-0.0942455	0.647901	0.804923	0	2	4	0	5	0	0	0	1	0	0	0.85	1.71667	1	5	0	19.0465	1.15	3	3
RJN 3	0	3.5	0	0	0	0	2	0	0	0	1	0	0	0	0	0	0	4	1	0	0	3	2	0	1	0	0.0458637	1.23517	1.11138	0	6	4	0	5	0	0	0	1	0	0	0.85	1.71667	1	5	0	19.0465	1.15	3	3
RJN 4	0	3.5	2	2	2	1	2	0	0	0	1	0	0	0	0	0	0	3	1	1	0	3	2	0	1	0	0.0089947	1.04229	1.02093	1	12	4	0	5	0	0	0	1	0	0	0.85	1.71667	1	5	0	19.0465	1.15	3	3
RJN 5	0	3.5	2	1	1	1	2	0	0	0	1	0	0	0	0	0	0	4	1	1	0	3	2	0	1	0	-0.175421	0.445818	0.667696	0	6	4	0	5	0	0	0	1	0	0	0.85	1.71667	1	5	0	19.0465	1.15	3	3
RJN 6	1	3.5	1	1	1	0	2	1	0	2	1	0	0	0	0	0	0	4	1	0	1	3	2	0	2	0	0.0440447	1.22487	1.10674	0	12	4	0	5	0	0	0	1	0	0	0.85	1.71667	1	5	0	19.0465	1.15	3	3
RJN 7	0	3.5	1	0	0	0	2	1	0	0	1	0	0	0	0	0	0	4	1	0	2	3	2	0	1	0	-0.00758072	0.965692	0.982696	0	10	4	0	5	0	0	0	1	0	0	0.85	1.71667	1	5	0	19.0465	1.15	3	3
RJN 8	0	4	1	0	0	0	1	0	0	0	1	0	0	0	0	0	0	4	1	0	2	3	2	0	2	0	0.0116891	1.05531	1.02728	0	8	4	0	5	0	0	0	1	0	0	0.85	1.71667	1	5	0	19.0465	1.15	3	3
RJN 9	0	2.5	2	2	2	2	1	2	1	2	1	0	0	0	0	0	0	3	2	1	1	3	1	1	2	0	0.133415	1.84854	1.35961	0	15	4	0	5	0	0	0	1	0	0	0.85	1.71667	1	5	0	19.0465	1.15	3	3
RJN 10	0	2.25	2	2	2	1	2	1	0	2	1	0	0	0	0	0	0	3	3	1	1	3	1	1	2	0	0.0951584	1.54995	1.24497	0	16	4	0	5	0	0	0	1	0	0	0.85	1.71667	1	5	0	19.0465	1.15	3	3
HPA 1	1	2.5	3	2	2	1	2	1	1	2	1	0	0	0	0	0	0	4	1	0	0	4	1	0	1	0	0.0506673	1.2628	1.12374	0	5	4	0	5	0	0	0	1	0	0	1.2	5.3	1	20	0	2564.1	1.24167	1	1
HPA 2	1	2.5	2	1	1	0	2	0	0	2	1	0	0	0	0	0	0	4	1	0	0	4	2	0	2	0	0.573205	14.0091	3.74287	0	5	4	0	5	0	0	0	1	0	0	1.2	5.3	1	20	0	2564.1	1.24167	1	1
HPA 3	0	2.75	2	2	2	0	2	0	0	2	1	0	0	1	0	0	0	4	1	0	1	4	1	0	2	0	0.311212	4.19202	2.04744	0	6	4	0	5	0	0	0	1	0	0	1.2	5.3	1	20	0	2564.1	1.24167	1	1
HPA 4	0	2.25	3	2	2	1	1	1	0	1	2	0	0	0	0	0	0	4	1	0	0	4	1	1	2	0	0.12267	1.7593	1.32639	0	12	4	0	5	0	0	0	1	0	0	1.2	5.3	1	20	0	2564.1	1.24167	1	1
HPA 4	1	2.25	2	2	1	1	2	1	0	2	1	0	0	1	0	0	0	4	1	0	0	4	1	5	2	0	-0.137932	0.52983	0.727894	1	14	4	0	5	0	0	0	1	0	0	1.2	5.3	1	20	0	2564.1	1.24167	1	1
HPA 6	1	2.5	2	2	2	1	3	2	1	2	1	0	0	0	0	0	0	4	1	0	0	3	2	0	1	0	0.524748	11.2072	3.34771	0	14	4	0	5	0	0	0	1	0	0	1.2	5.3	1	20	0	2564.1	1.24167	1	1
HPA 7	0	3	0	0	0	0	2	1	0	1	1	0	0	0	0	0	0	4	1	0	0	3	2	0	2	0	0.112944	1.68224	1.29701	1	11	4	0	5	0	0	0	1	0	0	1.2	5.3	1	20	0	2564.1	1.24167	1	1
HPA 8	0	2.25	3	3	3	2	2	0	0	2	1	0	0	0	0	0	0	4	1	1	0	4	1	1	2	0	0.054525	1.28543	1.13377	0	12	4	0	5	0	0	0	1	0	0	1.2	5.3	1	20	0	2564.1	1.24167	1	1
HPA 9	0	2.5	3	3	2	2	2	1	0	1	1	0	0	1	0	0	0	4	1	1	1	3	1	1	2	0	0.163368	2.12195	1.45669	0	17	4	0	5	0	0	0	1	0	0	1.2	5.3	1	20	0	2564.1	1.24167	1	1
HPA 10	0	2	2	2	2	1	2	2	1	2	1	0	0	0	0	0	0	3	1	0	0	4	1	1	2	0	0.500513	10.0237	3.16602	1	12	4	0	5	0	0	0	1	0	0	1.2	5.3	1	20	0	2564.1	1.24167	1	1
HPB 1	0	2.5	2	2	2	1	2	2	2	2	1	0	0	0	0	0	0	4	1	1	1	3	2	1	3	0	0.0476964	1.24564	1.11608	0	15	4	0	20	20	1	1	1	0	0	1.23333	1.13333	0		0			2	1
HPB 2	0	3	2	2	1	0	2	2	2	1	1	0	0	0	0	0	0	4	1	1	0	3	1	1	2	0	-0.0877889	0.667455	0.816979	0	8	4	0	20	20	1	1	1	0	0	1.23333	1.13333	0		0			2	1
HPB 3	0	3	2	2	2	2	3	2	1	1	1	0	0	0	0	0	0	4	1	1	0	3	1	1	2	0	-0.000754839	0.99653	0.998263	0	5	4	0	20	20	1	1	1	0	0	1.23333	1.13333	0		0			2	1
HPB 4	0	2.25	2	2	2	2	3	3	1	1	1	0	0	0	0	0	0	4	1	2	0	4	1	1	2	0	0.106838	1.63559	1.2789	0	12	4	0	20	20	1	1	1	0	0	1.23333	1.13333	0		0			2	1
HPB 5	0	2	3	3	2	2	2	1	0	1	1	0	0	0	0	0	0	4	1	2	0	4	1	1	2	0	0.199408	2.50504	1.58273	0	17	4	0	20	20	1	1	1	0	0	1.23333	1.13333	0		0			2	1
HPB 6	0	2.5	2	2	2	1	2	1	0	2	1	0	0	0	0	0	0	4	1	0	0	3	1	1	3	0	0.349641	5.00359	2.23687	1	13	4	0	20	20	1	1	1	0	0	1.23333	1.13333	0		0			2	1
HPB 7	0	1.75	3	3	3	3	2	2	2	1	1	0	1	1	0	0	1	4	2	2	1	4	1	1	3	3	0.513416	10.6373	3.26149	0	14	4	0	20	20	1	1	1	0	0	1.23333	1.13333	0		0			2	1
HPB 8	0	2	2	2	2	2	2	1	0	1	1	0	0	0	0	0	0	4	1	2	0	3	1	1	3	0	0.0204222	1.09861	1.04815	1	10	4	0	20	20	1	1	1	0	0	1.23333	1.13333	0		0			2	1
HPB 9	0	2.5	2	2	2	2	2	1	0	2	1	0	0	0	0	0	0	4	1	2	1	3	1	1	3	0	0.0610618	1.32472	1.15096	0	12	4	0	20	20	1	1	1	0	0	1.23333	1.13333	0		0			2	1
HPB 10	1	2.75	2	2	2	1	2	1	0	1	1	0	0	0	0	0	0	4	1	2	0	3	1	1	3	0	0.0249828	1.12193	1.05921	0	8	4	0	20	20	1	1	1	0	0	1.23333	1.13333	0		0			2	1
HPC 1	0	2.75	1	1	1	0	2	1	0	0	1	0	0	0	0	0	0	4	1	1	0	4	1	1	2	0	0.0242279	1.11804	1.05737	0	11	4	0	20	5	0	0	1	0	0	0.95	0.508333	1	5	0	5.625	2.3	4	1
HPC 2	0	2.5	2	1	1	0	2	1	1	1	1	0	0	0	0	0	0	4	1	0	0	3	2	1	3	0	-0.0729869	0.71454	0.845304	0	9	4	0	20	5	0	0	1	0	0	0.95	0.508333	1	5	0	5.625	2.3	4	1
HPC 3	0	1.75	2	2	1	1	1	1	0	1	1	0	0	1	0	0	0	4	2	1	1	3	1	1	3	0	0.174865	2.23733	1.49577	0	14	4	0	20	5	0	0	1	0	0	0.95	0.508333	1	5	0	5.625	2.3	4	1
HPC 4	0	2	1	1	1	1	2	1	0	1	1	0	0	0	0	0	0	4	1	1	1	3	1	1	3	0	0.00348638	1.01618	1.00806	1	4	4	0	20	5	0	0	1	0	0	0.95	0.508333	1	5	0	5.625	2.3	4	1
HPC 5	0	2	3	3	3	1	2	0	0	1	1	0	0	1	0	0	0	4	1	0	0	3	1	1	3	0	0.148427	1.98086	1.40743	0	6	4	0	20	5	0	0	1	0	0	0.95	0.508333	1	5	0	5.625	2.3	4	1
HPC 6	0	2.25	1	0	0	0	2	2	1	1	1	0	0	0	0	0	0	4	1	1	0	4	1	1	2	0	0.089549	1.51042	1.22899	1	6	4	0	20	5	0	0	1	0	0	0.95	0.508333	1	5	0	5.625	2.3	4	1
HPC 7	0	2	3	2	2	1	2	1	0	1	1	0	0	0	0	0	0	3	1	0	0	4	1	1	3	0	0.0610618	1.32472	1.15096	0	8	4	0	20	5	0	0	1	0	0	0.95	0.508333	1	5	0	5.625	2.3	4	1
HPC 8	0	2	2	2	1	0	2	1	0	1	1	0	0	0	0	0	0	4	1	0	0	4	1	1	2	0	0.0249828	1.12193	1.05921	0	8	4	0	20	5	0	0	1	0	0	0.95	0.508333	1	5	0	5.625	2.3	4	1
HPC 9	0	2.25	1	1	1	0	2	2	0	1	1	0	0	0	0	0	0	4	1	0	0	4	1	1	2	0	0.0242279	1.11804	1.05737	0	11	4	0	20	5	0	0	1	0	0	0.95	0.508333	1	5	0	5.625	2.3	4	1
HPC 10	0	2	2	2	2	0	2	1	0	1	1	0	0	0	0	0	0	4	1	0	0	4	1	1	2	0	-0.0729869	0.71454	0.845304	1	14	4	0	20	5	0	0	1	0	0	0.95	0.508333	1	5	0	5.625	2.3	4	1
HPD 1	0	2	1	0	0	0	2	2	2	0	1	0	0	0	0	0	0	3	1	1	0	3	1	1	3	0	0.174865	2.23733	1.49577	0	12	2	0	5	5	0	0	1	0	0	1.26667	1.25	2	40	0	5.27027	1.73333	1	1
HPD 2	0	2.25	1	1	1	2	1	1	0	1	1	0	0	0	0	0	0	3	2	2	0	4	1	1	2	0	0.00348638	1.01618	1.00806	0	5	2	0	5	5	0	0	1	0	0	1.26667	1.25	2	40	0	5.27027	1.73333	1	1
HPD 3	0	2	0	0	0	0	2	0	0	0	1	0	0	0	0	0	0	3	1	0	0	4	1	1	2	0	0.148427	1.98086	1.40743	0	4	2	0	5	5	0	0	1	0	0	1.26667	1.25	2	40	0	5.27027	1.73333	1	1
HPD 4	0	1.75	1	1	1	3	2	2	0	0	1	0	0	0	0	0	0	3	1	3	0	4	1	1	3	1	0.089549	1.51042	1.22899	0	14	2	0	5	5	0	0	1	0	0	1.26667	1.25	2	40	0	5.27027	1.73333	1	1
HPD 5	0	2	1	1	0	2	2	2	1	1	1	0	0	0	0	0	0	4	1	2	0	4	1	1	2	0	0.152358	2.01704	1.42023	0	14	2	0	5	5	0	0	1	0	0	1.26667	1.25	2	40	0	5.27027	1.73333	1	1
HPD 6	0	2	1	0	0	1	2	1	0	1	1	0	0	0	0	0	0	3	1	1	0	4	1	1	2	0	0.272064	3.50048	1.87096	0	11	2	0	5	5	0	0	1	0	0	1.26667	1.25	2	40	0	5.27027	1.73333	1	1
HPD 7	0	2	1	0	0	2	1	1	1	1	1	0	0	0	0	0	0	4	1	2	0	4	1	1	2	0	0.514742	10.7025	3.27146	0	14	2	0	5	5	0	0	1	0	0	1.26667	1.25	2	40	0	5.27027	1.73333	1	1
HPD 8	0	2	1	0	0	2	2	2	1	1	1	0	0	0	0	0	0	3	1	2	2	4	1	1	2	0	0.20712	2.59561	1.61109	0	8	2	0	5	5	0	0	1	0	0	1.26667	1.25	2	40	0	5.27027	1.73333	1	1
HPD 9	0	2.25	1	1	1	1	2	1	1	1	1	0	0	0	0	0	0	4	1	1	0	4	1	1	3	0	0.223276	2.7961	1.67215	0	11	2	0	5	5	0	0	1	0	0	1.26667	1.25	2	40	0	5.27027	1.73333	1	1
HPD 10	0	1.75	2	2	2	2	1	1	0	0	1	0	0	0	0	0	0	4	1	2	0	4	1	1	2	0	0.221813	2.77732	1.66653	0	13	2	0	5	5	0	0	1	0	0	1.26667	1.25	2	40	0	5.27027	1.73333	1	1
HPE 1	0	1.75	1	1	1	2	2	0	0	1	2	0	0	1	0	0	1	3	1	2	0	4	1	1	3	1	0.327208	4.51249	2.12426	0	7	1	0	20	20	0	0	1	0	0	4.36667	3.83333	1	5	0	31.5	2.43333	3	1
HPE 2	0	1.75	2	2	2	2	2	2	0	1	2	0	0	0	0	0	0	4	1	2	0	4	1	1	2	0	0.279879	3.62875	1.90493	0	11	1	0	20	20	0	0	1	0	0	4.36667	3.83333	1	5	0	31.5	2.43333	3	1
HPE 3	0	2	1	1	1	2	2	1	0	1	1	0	0	0	0	0	0	4	1	2	1	4	1	1	2	0	0.188167	2.37867	1.5423	0	4	1	0	20	20	0	0	1	0	0	4.36667	3.83333	1	5	0	31.5	2.43333	3	1
HPE 4	0	2	1	1	1	2	2	2	1	1	2	0	0	1	0	0	0	4	1	2	2	4	1	1	2	0	-0.0048793	0.977781	0.988828	0	11	1	0	20	20	0	0	1	0	0	4.36667	3.83333	1	5	0	31.5	2.43333	3	1
HPE 5	0	2	2	2	2	2	2	2	1	1	2	0	0	0	0	0	0	3	1	2	1	4	1	1	2	0	0.204448	2.56387	1.60121	0	9	1	0	20	20	0	0	1	0	0	4.36667	3.83333	1	5	0	31.5	2.43333	3	1
HPE 6	0	2.5	1	1	1	2	2	2	2	1	1	0	0	0	0	0	0	4	1	2	1	4	1	1	2	0	0.167079	2.15853	1.46919	0	14	1	0	20	20	0	0	1	0	0	4.36667	3.83333	1	5	0	31.5	2.43333	3	1
HPE 7	0	2	1	1	1	1	0	1	0	1	1	0	0	0	0	0	0	4	1	1	0	4	1	1	2	0	0.239582	3.01414	1.73613	1	11	1	0	20	20	0	0	1	0	0	4.36667	3.83333	1	5	0	31.5	2.43333	3	1
HPE 8	0	2.25	1	1	1	2	2	2	0	1	1	0	0	0	0	0	0	4	1	1	1	4	1	1	3	0	-0.127249	0.556548	0.746022	0	7	1	0	20	20	0	0	1	0	0	4.36667	3.83333	1	5	0	31.5	2.43333	3	1
HPE 9	0	2.75	1	1	1	1	2	2	0	2	1	0	0	0	0	0	0	4	1	1	1	4	2	1	2	1	-0.178923	0.438687	0.662334	0	10	1	0	20	20	0	0	1	0	0	4.36667	3.83333	1	5	0	31.5	2.43333	3	1
HPE 10	0	2.25	1	1	1	2	2	0	0	2	2	0	0	0	0	0	0	4	1	2	2	4	1	1	2	0	-0.0297708	0.871883	0.933747	1	9	1	0	20	20	0	0	1	0	0	4.36667	3.83333	1	5	0	31.5	2.43333	3	1
HPF 1	0	2.25	1	0	0	1	2	2	0	1	1	0	0	0	0	0	0	4	1	0	0	3	2	1	1	0	-0.0593217	0.760951	0.872325	0	14	4	0	20	20	0	0	1	0	0	1.31667	3.84167	1	20	0	28.8462	1.15	2	1
HPF 2	0	1.75	1	1	0	2	2	2	1	1	1	0	0	1	0	0	0	4	1	2	1	3	1	1	1	0	-0.0751326	0.707514	0.841138	0	8	4	0	20	20	0	0	1	0	0	1.31667	3.84167	1	20	0	28.8462	1.15	2	1
HPF 3	0	2.25	1	0	0	2	1	2	1	1	1	0	0	1	0	0	0	4	1	2	0	3	2	1	1	0	0.026142	1.12793	1.06204	0	11	4	0	20	20	0	0	1	0	0	1.31667	3.84167	1	20	0	28.8462	1.15	2	1
HPF 4	0	2.75	1	0	0	0	2	0	0	1	1	0	0	0	0	0	0	4	1	0	0	3	1	1	1	0	0.104117	1.61523	1.27092	1	9	4	0	20	20	0	0	1	0	0	1.31667	3.84167	1	20	0	28.8462	1.15	2	1
HPF 5	0	2.25	1	0	0	0	1	1	0	0	1	0	0	1	0	0	0	4	1	0	0	3	1	1	1	0	-0.0437742	0.817432	0.904119	0	8	4	0	20	20	0	0	1	0	0	1.31667	3.84167	1	20	0	28.8462	1.15	2	1
HPF 6	1	2.25	1	0	0	0	2	1	0	0	1	0	0	0	0	0	1	3	1	0	0	4	2	0	1	0	0.0232309	1.11291	1.05495	0	11	4	0	20	20	0	0	1	0	0	1.31667	3.84167	1	20	0	28.8462	1.15	2	1
HPF 7	0	2.75	1	0	0	2	0	0	0	0	2	0	0	0	0	0	0	4	1	2	0	3	1	1	1	0	0.00597349	1.02789	1.01385	0	7	4	0	20	20	0	0	1	0	0	1.31667	3.84167	1	20	0	28.8462	1.15	2	1
HPF 8	0	1.75	1	0	0	2	1	0	0	0	2	0	0	0	0	0	0	3	1	2	0	3	1	1	1	0	0.066928	1.36099	1.16662	0	10	4	0	20	20	0	0	1	0	0	1.31667	3.84167	1	20	0	28.8462	1.15	2	1
HPF 9	0	2	1	0	0	2	2	2	1	1	1	0	0	0	0	0	0	3	1	2	1	3	2	1	1	0	-0.097618	0.637917	0.798697	0	8	4	0	20	20	0	0	1	0	0	1.31667	3.84167	1	20	0	28.8462	1.15	2	1
HPF 10	0	2.75	1	0	0	1	0	0	0	0	2	0	0	0	0	0	0	4	1	2	0	3	1	1	1	0	0.0461563	1.23684	1.11213	0	8	4	0	20	20	0	0	1	0	0	1.31667	3.84167	1	20	0	28.8462	1.15	2	1
HPG 1	1	2.25	2	0	1	0	2	1	0	2	1	0	0	0	0	0	0	4	1	0	1	3	2	0	1	0	0.192757	2.42949	1.55868	0	8	4	0	20	20	1	1	1	0	1	1.13333	1.25	1	20	0	57.1765	18.7667	3	1
HPG 2	0	2.5	3	2	2	0	1	2	1	1	2	0	0	0	0	0	0	4	1	0	2	3	2	0	1	0	-0.00810003	0.963385	0.981522	1	7	4	0	20	20	1	1	1	0	1	1.13333	1.25	1	20	0	57.1765	18.7667	3	1
HPG 3	0	2	3	3	3	1	1	1	0	1	1	0	0	1	0	0	0	3	2	0	2	3	1	1	1	0	0.115846	1.70487	1.30571	1	9	4	0	20	20	1	1	1	0	1	1.13333	1.25	1	20	0	57.1765	18.7667	3	1
HPG 4	1	2	3	3	3	1	2	2	2	1	1	1	0	0	0	0	0	3	1	1	2	3	1	1	1	0	0.083052	1.4659	1.21074	0	10	4	0	20	20	1	1	1	0	1	1.13333	1.25	1	20	0	57.1765	18.7667	3	1
HPG 5	1	2.25	1	1	1	1	1	1	1	0	1	0	0	0	0	0	0	3	1	0	0	3	1	1	1	0	0.0591407	1.31305	1.14588	0	14	4	0	20	20	1	1	1	0	1	1.13333	1.25	1	20	0	57.1765	18.7667	3	1
HPG 6	0	2	2	2	2	1	2	2	0	2	1	0	0	0	0	0	0	4	1	0	0	3	1	1	1	0	0.201261	2.52651	1.5895	0	8	4	0	20	20	1	1	1	0	1	1.13333	1.25	1	20	0	57.1765	18.7667	3	1
HPG 7	0	2.75	1	0	0	0	2	1	1	1	1	0	0	0	0	0	0	4	1	0	0	3	2	1	1	0	-0.0250386	0.891092	0.943977	1	12	4	0	20	20	1	1	1	0	1	1.13333	1.25	1	20	0	57.1765	18.7667	3	1
HPG 8	0	1.75	2	2	2	2	2	2	0	2	1	0	0	0	0	0	0	4	1	2	0	3	1	1	1	0	0.833618	46.4767	6.81738	0	8	4	0	20	20	1	1	1	0	1	1.13333	1.25	1	20	0	57.1765	18.7667	3	1
HPG 9	0	2	3	3	3	1	2	1	0	0	1	0	0	0	0	0	0	4	1	0	0	3	1	1	1	0	0.0754211	1.41528	1.18966	0	14	4	0	20	20	1	1	1	0	1	1.13333	1.25	1	20	0	57.1765	18.7667	3	1
HPG 10	0	1.75	3	3	3	2	1	2	0	1	1	0	0	0	0	0	0	3	1	2	0	3	1	1	1	0	0.378461	5.71376	2.39035	0	11	4	0	20	20	1	1	1	0	1	1.13333	1.25	1	20	0	57.1765	18.7667	3	1
HPH 1	1	3.25	0	0	0	0	1	1	0	0	1	0	0	0	0	0	0	4	1	0	0	4	2	0	2	0	0.109584	1.65641	1.28702	0	10	4	0	5	5	0	0	1	0	0	0.583333	0.933333	4	0	0	1.76296	1.56667	2	1
HPH 2	0	2	3	2	2	3	2	2	0	1	1	1	0	0	0	0	0	3	1	2	0	3	1	1	3	0	0.110573	1.66397	1.28995	1	12	4	0	5	5	0	0	1	0	0	0.583333	0.933333	4	0	0	1.76296	1.56667	2	1
HPH 3	0	2.5	1	1	2	1	2	2	0	2	1	0	0	0	0	0	0	4	1	1	1	4	1	1	2	0	0.0370174	1.18586	1.08897	0	12	4	0	5	5	0	0	1	0	0	0.583333	0.933333	4	0	0	1.76296	1.56667	2	1
HPH 4	0	2	2	1	1	2	2	2	0	1	1	0	0	1	0	0	0	4	1	2	0	4	1	1	3	0	0.281812	3.6612	1.91343	1	12	4	0	5	5	0	0	1	0	0	0.583333	0.933333	4	0	0	1.76296	1.56667	2	1
HPH 5	0	2.75	2	2	2	2	2	2	2	1	1	0	0	0	0	0	0	4	1	2	0	3	1	1	3	0	0.303374	4.04341	2.01082	1	14	4	0	5	5	0	0	1	0	0	0.583333	0.933333	4	0	0	1.76296	1.56667	2	1
HPH 6	0	2	1	1	1	1	2	2	0	1	1	0	0	0	0	0	0	4	1	1	0	4	1	1	3	0	0.267274	3.42412	1.85044	0	18	4	0	5	5	0	0	1	0	0	0.583333	0.933333	4	0	0	1.76296	1.56667	2	1
HPH 7	0	2.25	1	1	1	1	2	2	1	1	1	0	0	0	0	0	0	4	1	1	0	3	1	1	3	0	0.46344	8.45046	2.90697	0	14	4	0	5	5	0	0	1	0	0	0.583333	0.933333	4	0	0	1.76296	1.56667	2	1
HPH 8	0	3.25	1	1	1	0	2	2	1	1	1	0	0	0	0	0	0	4	1	0	0	4	1	1	3	0	0.914847	67.5606	8.21952	1	11	4	0	5	5	0	0	1	0	0	0.583333	0.933333	4	0	0	1.76296	1.56667	2	1
HPH 9	0	2	2	1	1	1	2	2	2	0	1	0	0	0	0	0	0	4	1	2	1	4	1	1	3	0	0.37741	5.68617	2.38457	0	14	4	0	5	5	0	0	1	0	0	0.583333	0.933333	4	0	0	1.76296	1.56667	2	1
HPH 10	0	2.25	2	2	2	1	2	2	2	1	1	0	0	0	0	0	0	4	1	0	0	3	1	1	3	1	0.237245	2.98188	1.72681	0	9	4	0	5	5	0	0	1	0	0	0.583333	0.933333	4	0	0	1.76296	1.56667	2	1
HPI 1	0	2	2	1	2	0	2	2	2	0	1	0	0	1	0	0	0	4	3	0	0	4	1	1	1	0	0.482481	9.2249	3.03725	0	10	2	0	70	60	0	0	0	0	0	1.6	1.28333	4	20	0	3.6	0.633333	2	1
HPI 2	0	2	2	2	2	0	2	2	0	1	1	0	0	0	0	0	0	4	1	0	0	3	1	1	1	0	0.14476	1.94769	1.3956	0	6	2	0	70	60	0	0	0	0	0	1.6	1.28333	4	20	0	3.6	0.633333	2	1
HPI 3	0	1.75	3	2	2	2	2	2	0	0	2	0	0	1	0	0	0	4	1	2	0	3	1	1	1	0	0.139484	1.90094	1.37875	0	12	2	0	70	60	0	0	0	0	0	1.6	1.28333	4	20	0	3.6	0.633333	2	1
HPI 4	0	1.75	3	3	3	3	2	2	0	0	1	0	0	0	0	0	0	3	1	3	1	4	1	1	1	0	0.486558	9.39973	3.0659	0	6	2	0	70	60	0	0	0	0	0	1.6	1.28333	4	20	0	3.6	0.633333	2	1
HPI 5	0	1.75	3	3	3	2	2	2	1	2	1	0	0	0	0	0	0	4	3	2	2	4	1	1	1	0	0.430724	7.26854	2.69602	0	8	2	0	70	60	0	0	0	0	0	1.6	1.28333	4	20	0	3.6	0.633333	2	1
HPI 6	0	2.25	1	1	1	0	2	2	2	1	1	0	0	0	0	0	0	4	1	1	1	4	1	1	1	0	0.129877	1.81867	1.34858	0	12	2	0	70	60	0	0	0	0	0	1.6	1.28333	4	20	0	3.6	0.633333	2	1
HPI 7	0	2	1	1	1	2	2	1	0	0	1	0	0	0	0	0	0	3	1	1	1	4	1	1	1	0	0.256935	3.26489	1.8069	0	8	2	0	70	60	0	0	0	0	0	1.6	1.28333	4	20	0	3.6	0.633333	2	1
HPI 8	0	2	3	2	2	2	2	2	2	0	1	0	0	0	0	0	0	3	1	1	0	4	1	1	1	0	0.123115	1.76291	1.32775	0	8	2	0	70	60	0	0	0	0	0	1.6	1.28333	4	20	0	3.6	0.633333	2	1
HPI 9	0	1.75	3	3	3	3	2	2	0	1	2	0	0	0	0	0	0	3	1	2	1	4	1	1	1	0	0.500501	10.0231	3.16593	0	12	2	0	70	60	0	0	0	0	0	1.6	1.28333	4	20	0	3.6	0.633333	2	1
HPI 10	0	2.5	3	3	2	1	2	2	2	0	1	0	0	0	0	0	0	4	1	0	0	4	1	1	1	0	0.253669	3.21616	1.79336	0	14	2	0	70	60	0	0	0	0	0	1.6	1.28333	4	20	0	3.6	0.633333	2	1
NDA 1	0	2	1	0	0	0	2	2	1	2	1	0	0	1	0	1	0	4	2	1	2	5	2	0	1	0	0.512088	10.5725	3.25153	0	8	4	0	70	70	0	0	0	0	1	0.3916	0.641667	2	5	0	8.44286	0.533333	2	1
NDA 2	0	3.25	1	0	0	1	2	2	2	0	1	0	0	1	0	0	0	3	1	0	0	4	2	5	1	0	0.299526	3.97239	1.99309	0	5	4	0	70	70	0	0	0	0	1	0.3916	0.641667	2	5	0	8.44286	0.533333	2	1
NDA 3	0	3.5	2	1	2	1	2	1	1	2	1	0	0	0	0	0	0	4	1	1	0	3	2	1	1	0	0.458266	8.25149	2.87254	1	9	4	0	70	70	0	0	0	0	1	0.3916	0.641667	2	5	0	8.44286	0.533333	2	1
NDA 4	0	3.25	2	1	2	1	2	1	1	2	1	0	0	1	0	0	0	3	1	0	1	3	1	1	1	0	0.44049	7.6029	2.75734	0	11	4	0	70	70	0	0	0	0	1	0.3916	0.641667	2	5	0	8.44286	0.533333	2	1
NDA 5	0	2.5	3	3	3	1	3	2	2	2	1	0	0	1	0	0	0	3	2	2	0	3	1	1	1	0	0.242624	3.05667	1.74833	0	9	4	0	70	70	0	0	0	0	1	0.3916	0.641667	2	5	0	8.44286	0.533333	2	1
NDA 6	0	3.5	1	1	1	0	2	1	0	0	1	0	0	0	0	0	0	3	1	0	0	3	2	1	1	0	0.127853	1.80179	1.34231	1	4	4	0	70	70	0	0	0	0	1	0.3916	0.641667	2	5	0	8.44286	0.533333	2	1
NDA 7	0	3.5	1	1	1	0	2	2	1	2	1	0	0	0	0	0	0	4	1	0	0	3	2	1	1	0	0.282467	3.67226	1.91631	0	9	4	0	70	70	0	0	0	0	1	0.3916	0.641667	2	5	0	8.44286	0.533333	2	1
NDA 8	0	3.5	1	1	1	0	2	2	1	2	1	0	0	0	0	0	0	3	1	0	0	3	2	1	1	0	0.127236	1.79668	1.3404	0	9	4	0	70	70	0	0	0	0	1	0.3916	0.641667	2	5	0	8.44286	0.533333	2	1
NDA 9	0	3.5	1	1	1	0	2	2	1	2	1	0	0	0	0	0	0	3	1	0	0	3	2	1	1	0	0.424633	7.06749	2.65848	0	5	4	0	70	70	0	0	0	0	1	0.3916	0.641667	2	5	0	8.44286	0.533333	2	1
NDA 10	0	3.5	0	1	1	0	2	1	1	2	1	0	0	0	0	0	0	4	1	0	0	3	2	1	1	0	0.225691	2.82736	1.68148	0	8	4	0	70	70	0	0	0	0	1	0.3916	0.641667	2	5	0	8.44286	0.533333	2	1
HRB 1	0	3.25	2	1	1	0	2	2	0	0	1	0	0	1	0	0	0	4	1	1	0	4	2	1	1	0	0.366348	5.40375	2.3246	0	12	2	0	0	0	0	0	1	0	0	0.258333	0.991667	2	20	0	17.0479	0.65	3	1
HRB 2	0	2.5	2	2	2	2	2	2	1	2	1	0	0	0	0	0	0	3	1	2	0	3	1	1	1	0	0.340484	4.79697	2.1902	0	14	2	0	0	0	0	0	1	0	0	0.258333	0.991667	2	20	0	17.0479	0.65	3	1
HRB 3	0	2.75	2	1	1	0	2	1	0	0	1	0	0	0	0	0	0	3	1	2	0	3	2	1	1	0	0.538805	11.9567	3.45784	0	11	2	0	0	0	0	0	1	0	0	0.258333	0.991667	2	20	0	17.0479	0.65	3	1
HRB 4	0	2.25	1	1	1	0	2	0	0	1	1	0	0	0	0	0	0	4	1	0	0	3	2	1	1	0	0.480566	9.14393	3.02389	0	15	2	0	0	0	0	0	1	0	0	0.258333	0.991667	2	20	0	17.0479	0.65	3	1
HRB 5	0	3	1	1	1	1	2	1	0	0	1	0	0	0	0	0	0	4	1	2	1	3	1	1	1	0	0.517164	10.8225	3.28976	1	12	2	0	0	0	0	0	1	0	0	0.258333	0.991667	2	20	0	17.0479	0.65	3	1
HRB 6	0	2.75	2	1	2	1	2	0	0	0	1	0	0	0	0	0	1	3	1	1	0	3	1	1	1	0	0.544319	12.2641	3.50202	0	14	2	0	0	0	0	0	1	0	0	0.258333	0.991667	2	20	0	17.0479	0.65	3	1
HRB 7	0	1.75	1	0	1	2	2	2	1	0	1	0	0	1	0	0	0	3	1	2	0	5	1	1	1	0	0.237961	2.99173	1.72966	0	17	2	0	0	0	0	0	1	0	0	0.258333	0.991667	2	20	0	17.0479	0.65	3	1
HRB 8	0	2.5	2	1	1	1	2	2	2	1	1	0	0	0	0	0	0	4	1	1	0	3	2	0	1	0	0.294388	3.8795	1.96965	0	17	2	0	0	0	0	0	1	0	0	0.258333	0.991667	2	20	0	17.0479	0.65	3	1
HRB 9	0	2	2	2	1	1	2	2	0	1	1	1	0	1	0	0	0	3	1	1	1	4	1	0	1	0	0.531709	11.5723	3.4018	0	13	2	0	0	0	0	0	1	0	0	0.258333	0.991667	2	20	0	17.0479	0.65	3	1
HRB 10	0	2.75	2	1	1	1	2	1	1	2	1	0	0	1	0	0	0	4	1	1	0	4	1	5	1	0	0.466756	8.5805	2.92925	0	14	2	0	0	0	0	0	1	0	0	0.258333	0.991667	2	20	0	17.0479	0.65	3	1
HPJ 1	0	1.75	1	1	1	1	2	1	1	0	1	0	0	0	0	0	0	4	1	1	0	4	1	1	1	0	0.0566503	1.29808	1.13933	0	11	4	0	40	40	1	1	1	0	0	0.9	0.55	4	30	1	2.9645	1.01667	2	1
HPJ 2	0	2	1	0	0	0	2	1	1	0	1	0	0	0	0	0	0	3	1	1	1	4	2	1	1	0	0.107351	1.63946	1.28042	0	8	4	0	40	40	1	1	1	0	0	0.9	0.55	4	30	1	2.9645	1.01667	2	1
HPJ 3	0	2.25	1	0	0	1	0	0	0	0	1	0	0	0	0	0	0	3	1	0	0	4	2	1	1	0	0.0628235	1.33551	1.15564	1	5	4	0	40	40	1	1	1	0	0	0.9	0.55	4	30	1	2.9645	1.01667	2	1
HPJ 4	0	1.75	2	1	1	0	1	1	0	0	1	0	0	0	0	0	0	3	1	0	0	4	2	1	2	0	0.752633	32.0085	5.65761	0	12	4	0	40	40	1	1	1	0	0	0.9	0.55	4	30	1	2.9645	1.01667	2	1
HPJ 5	1	2.5	1	0	0	0	2	1	1	1	1	1	0	0	0	0	0	3	2	1	1	4	2	0	1	0	0.0223104	1.10821	1.05271	0	9	4	0	40	40	1	1	1	0	0	0.9	0.55	4	30	1	2.9645	1.01667	2	1
HPJ 6	0	2.5	1	0	0	0	2	0	0	0	1	0	0	0	0	0	0	4	1	0	0	4	2	1	1	0	0.0580075	1.30622	1.1429	0	7	4	0	40	40	1	1	1	0	0	0.9	0.55	4	30	1	2.9645	1.01667	2	1
HPJ 7	0	2.5	1	0	0	0	2	0	0	0	1	1	0	0	0	0	0	4	1	0	1	4	2	1	1	0	0.0970823	1.56374	1.2505	0	7	4	0	40	40	1	1	1	0	0	0.9	0.55	4	30	1	2.9645	1.01667	2	1
HPJ 8	0	2	2	2	2	0	2	2	2	0	1	0	0	0	0	0	0	4	1	1	0	4	1	1	3	0	0.0366037	1.18361	1.08794	0	12	4	0	40	40	1	1	1	0	0	0.9	0.55	4	30	1	2.9645	1.01667	2	1
HPJ 9	0	2.5	2	1	1	0	2	1	1	2	1	0	0	0	0	0	0	3	1	0	0	4	2	1	1	0	0.131725	1.83422	1.35433	0	11	4	0	40	40	1	1	1	0	0	0.9	0.55	4	30	1	2.9645	1.01667	2	1
HPJ 10	0	3	1	1	1	0	2	2	1	0	1	1	0	0	0	0	0	3	1	0	0	4	2	1	1	0	0.0818087	1.45753	1.20728	0	12	4	0	40	40	1	1	1	0	0	0.9	0.55	4	30	1	2.9645	1.01667	2	1
HPK 1	0	1.75	1	1	1	0	1	1	1	1	1	1	0	0	0	0	0	4	1	0	0	4	2	1	1	0	0.0650081	1.34901	1.16147	0	7	4	0	80	80	0	0	0	0	1	1.85	1.25833	5	20	0	10.26	0.766667	2	1
HPK 2	0	2.75	1	1	1	1	2	2	0	2	1	0	0	0	0	0	0	4	1	0	0	4	2	1	1	0	0.139351	1.89978	1.37832	0	11	4	0	80	80	0	0	0	0	1	1.85	1.25833	5	20	0	10.26	0.766667	2	1
HPK 3	0	1.75	1	1	1	1	1	2	1	1	1	0	0	0	0	0	0	3	1	1	0	4	1	1	1	0	0.130436	1.82336	1.35032	0	11	4	0	80	80	0	0	0	0	1	1.85	1.25833	5	20	0	10.26	0.766667	2	1
HPK 4	0	2.5	1	1	1	0	1	1	0	1	1	0	0	0	0	0	0	3	1	0	0	4	2	1	1	0	0.164257	2.13066	1.45968	0	14	4	0	80	80	0	0	0	0	1	1.85	1.25833	5	20	0	10.26	0.766667	2	1
HPK 5	0	2.25	1	1	1	0	2	1	1	2	1	0	0	1	0	0	0	3	1	1	1	4	1	1	1	0	0.132754	1.84292	1.35754	0	10	4	0	80	80	0	0	0	0	1	1.85	1.25833	5	20	0	10.26	0.766667	2	1
HPK 6	0	2	0	0	0	0	1	1	1	1	1	0	0	0	0	0	0	4	1	1	0	4	1	1	1	0	0.155145	2.0431	1.42937	0	11	4	0	80	80	0	0	0	0	1	1.85	1.25833	5	20	0	10.26	0.766667	2	1
HPK 7	0	1.75	2	1	2	2	2	2	1	1	1	0	0	0	0	0	0	4	1	1	0	3	1	1	1	0	0.12255	1.75833	1.32602	0	12	4	0	80	80	0	0	0	0	1	1.85	1.25833	5	20	0	10.26	0.766667	2	1
HPK 8	0	2	1	1	1	2	1	1	1	1	2	0	0	0	0	0	0	3	1	2	0	4	1	1	1	0	0.129505	1.81556	1.34743	0	9	4	0	80	80	0	0	0	0	1	1.85	1.25833	5	20	0	10.26	0.766667	2	1
HPK 9	0	2.75	1	1	1	1	2	1	0	0	1	0	0	0	0	0	0	4	1	1	0	4	2	1	1	0	0.260213	3.31457	1.8206	0	11	4	0	80	80	0	0	0	0	1	1.85	1.25833	5	20	0	10.26	0.766667	2	1
HPK 10	0	2	2	1	2	2	2	2	0	0	1	1	0	0	0	0	0	3	1	1	0	4	1	1	1	0	0.113613	1.68743	1.29901	0	9	4	0	80	80	0	0	0	0	1	1.85	1.25833	5	20	0	10.26	0.766667	2	1
HPL 1	0	2.5	0	0	0	1	1	1	1	0	1	0	0	0	0	0	0	4	1	0	0	4	2	1	2	0	0.188825	2.38589	1.54463	0	5	2	0	10	10	0	0	1	0	0	1.78333	1.55	4	15	0	17.5636	4.5	1	1
HPL 2	0	2.5	0	0	0	1	0	2	1	0	1	0	0	0	0	0	0	4	1	0	0	4	2	0	2	0	0.201214	2.52597	1.58933	1	11	2	0	10	10	0	0	1	0	0	1.78333	1.55	4	15	0	17.5636	4.5	1	1
HPL 3	0	2.25	1	0	0	0	0	2	1	0	1	0	0	0	0	0	0	4	1	0	0	4	2	1	2	0	0.343918	4.87345	2.20759	0	16	2	0	10	10	0	0	1	0	0	1.78333	1.55	4	15	0	17.5636	4.5	1	1
HPL 4	0	2.25	1	0	0	2	1	2	1	1	1	0	0	0	0	0	0	4	1	2	0	4	1	1	2	0	0.210334	2.63432	1.62306	0	12	2	0	10	10	0	0	1	0	0	1.78333	1.55	4	15	0	17.5636	4.5	1	1
HPL 5	0	2	1	0	0	2	0	2	2	1	2	0	0	0	0	0	0	4	1	1	0	4	1	1	2	0	0.200109	2.51314	1.58529	0	9	2	0	10	10	0	0	1	0	0	1.78333	1.55	4	15	0	17.5636	4.5	1	1
HPL 6	0	2	2	2	2	3	0	2	2	0	2	0	0	0	0	0	0	4	1	2	0	4	1	1	2	0	0.264293	3.37743	1.83778	0	18	2	0	10	10	0	0	1	0	0	1.78333	1.55	4	15	0	17.5636	4.5	1	1
HPL 7	0	1.75	2	2	2	2	0	2	1	1	1	0	0	1	0	1	0	3	1	2	0	2	1	1	2	0	0.240061	3.0208	1.73805	0	14	2	0	10	10	0	0	1	0	0	1.78333	1.55	4	15	0	17.5636	4.5	1	1
HPL 8	0	3.5	2	0	0	0	2	2	1	1	1	0	0	0	0	0	0	4	1	1	0	4	2	1	2	0	0.181509	2.30684	1.51883	0	10	2	0	10	10	0	0	1	0	0	1.78333	1.55	4	15	0	17.5636	4.5	1	1
HPL 9	0	1.75	2	1	2	1	1	1	1	0	1	0	0	0	0	0	0	4	1	1	0	4	1	1	2	0	-0.0392534	0.834629	0.91358	0	5	2	0	10	10	0	0	1	0	0	1.78333	1.55	4	15	0	17.5636	4.5	1	1
HPL 10	0	2	1	1	1	1	0	1	1	0	1	0	0	0	0	0	0	4	1	0	0	4	1	1	3	0	-0.00499534	0.977258	0.988564	0	5	2	0	10	10	0	0	1	0	0	1.78333	1.55	4	15	0	17.5636	4.5	1	1
HPM 1	0	3	1	1	1	0	2	0	0	0	1	0	0	0	0	0	0	4	1	0	0	4	2	1	2	0	-0.239108	0.332494	0.576623	0	8	4	0	40	20	0	0	0	0	0	3.01667	1.55	1	10	0	0.197647	2.43333	1	1
HPM 2	0	2.5	1	0	0	0	3	2	2	0	1	0	0	0	0	0	0	4	1	0	0	4	1	1	2	0	-0.233089	0.341839	0.58467	0	5	4	0	40	20	0	0	0	0	0	3.01667	1.55	1	10	0	0.197647	2.43333	1	1
HPM 3	0	2.5	1	1	1	1	0	1	0	1	1	0	0	0	0	0	0	4	1	1	0	4	1	1	3	0	-0.0200153	0.911946	0.954959	1	10	4	0	40	20	0	0	0	0	0	3.01667	1.55	1	10	0	0.197647	2.43333	1	1
HPM 4	0	2.25	2	2	1	1	2	1	0	0	1	0	0	1	0	0	0	4	1	0	0	4	1	1	2	0	-0.0843194	0.678205	0.823532	0	12	4	0	40	20	0	0	0	0	0	3.01667	1.55	1	10	0	0.197647	2.43333	1	1
HPM 5	0	2.75	1	1	1	2	2	2	1	0	1	0	0	0	0	0	0	4	1	2	1	3	1	1	3	0	0.225996	2.83135	1.68266	0	8	4	0	40	20	0	0	0	0	0	3.01667	1.55	1	10	0	0.197647	2.43333	1	1
HPM 6	0	3	1	1	1	0	1	1	1	0	1	0	0	0	0	0	0	4	1	0	0	4	1	1	2	0	-0.149295	0.502817	0.709096	0	14	4	0	40	20	0	0	0	0	0	3.01667	1.55	1	10	0	0.197647	2.43333	1	1
HPM 7	0	3	2	1	1	0	2	0	0	2	1	0	0	0	0	0	0	4	1	0	0	3	1	1	2	0	-0.057426	0.767623	0.876141	0	8	4	0	40	20	0	0	0	0	0	3.01667	1.55	1	10	0	0.197647	2.43333	1	1
HPM 8	0	2.25	2	1	1	1	2	1	1	0	1	0	0	0	0	0	0	4	1	1	1	3	1	1	2	0	-0.0198871	0.912485	0.955241	0	8	4	0	40	20	0	0	0	0	0	3.01667	1.55	1	10	0	0.197647	2.43333	1	1
HPM 9	0	3.25	2	1	1	1	2	2	2	0	1	1	0	0	0	0	0	4	1	1	0	3	2	1	2	0	-0.167914	0.461501	0.679338	0	11	4	0	40	20	0	0	0	0	0	3.01667	1.55	1	10	0	0.197647	2.43333	1	1
HPM 10	0	3	1	1	1	0	1	0	0	0	1	0	0	0	0	0	0	4	1	0	0	3	2	1	1	0	-0.263692	0.296905	0.544889	0	9	4	0	40	20	0	0	0	0	0	3.01667	1.55	1	10	0	0.197647	2.43333	1	1
HPN 1	0	2.5	2	1	0	0	1	1	0	1	1	0	0	1	0	0	0	4	1	0	0	4	1	1	1	0	0.0114976	1.05438	1.02683	0	11	2	0	5	5	0	0	1	0	0	2.36667	0.933333	1	80	0	40.9091	1.23333	2	1
HPN 2	0	2.75	1	1	0	0	1	2	1	0	1	0	0	1	0	0	0	4	1	0	0	4	2	1	1	1	-0.0337105	0.856208	0.925315	0	6	2	0	5	5	0	0	1	0	0	2.36667	0.933333	1	80	0	40.9091	1.23333	2	1
HPN 3	0	2.75	1	0	0	0	2	1	1	0	1	0	0	0	0	0	0	4	1	0	0	4	2	1	1	0	0.0961169	1.5568	1.24772	0	8	2	0	5	5	0	0	1	0	0	2.36667	0.933333	1	80	0	40.9091	1.23333	2	1
HPN 4	0	1.75	2	1	2	2	1	2	0	0	1	0	0	0	0	0	0	4	1	2	0	4	1	1	1	1	0.244505	3.08326	1.75592	0	14	2	0	5	5	0	0	1	0	0	2.36667	0.933333	1	80	0	40.9091	1.23333	2	1
HPN 5	0	2.75	2	1	0	0	2	1	0	0	1	0	0	0	0	0	0	4	1	0	0	4	1	1	1	0	0.0112646	1.05324	1.02628	0	11	2	0	5	5	0	0	1	0	0	2.36667	0.933333	1	80	0	40.9091	1.23333	2	1
HPN 6	0	2.5	2	1	0	0	2	1	0	0	1	0	0	0	0	0	0	4	1	1	1	4	1	1	1	0	0.0374937	1.18847	1.09017	0	9	2	0	5	5	0	0	1	0	0	2.36667	0.933333	1	80	0	40.9091	1.23333	2	1
HPN 7	0	1.75	1	1	1	2	2	2	1	0	1	1	0	0	0	0	0	3	1	2	0	4	1	1	1	0	0.107072	1.63736	1.27959	0	7	2	0	5	5	0	0	1	0	0	2.36667	0.933333	1	80	0	40.9091	1.23333	2	1
HPN 8	0	2.5	2	1	1	0	2	0	0	0	1	0	0	0	0	0	0	4	1	1	0	3	1	1	1	0	-0.140984	0.522434	0.722796	0	16	2	0	5	5	0	0	1	0	0	2.36667	0.933333	1	80	0	40.9091	1.23333	2	1
HPN 9	0	2.75	2	1	1	0	2	0	0	0	1	0	0	0	0	0	0	4	1	0	0	4	1	1	1	0	0.101416	1.59526	1.26304	0	11	2	0	5	5	0	0	1	0	0	2.36667	0.933333	1	80	0	40.9091	1.23333	2	1
HPN 10	0	2.75	2	1	1	1	2	1	0	1	1	0	0	0	0	0	0	4	1	1	0	4	1	1	1	0	0.048168	1.24835	1.1173	1	11	2	0	5	5	0	0	1	0	0	2.36667	0.933333	1	80	0	40.9091	1.23333	2	1
PBA 1	0	2	3	2	2	1	2	2	2	1	1	0	0	1	0	0	0	4	1	2	0	3	1	1	1	0	0.420642	6.9388	2.63416	0	9	2	0	10	10	0	0	1	0	1	1.08333	2.6	0		0			2	1
PBA 2	0	3.5	1	2	2	1	2	1	1	2	1	1	0	0	0	0	0	4	1	1	0	4	2	1	1	0	0.660658	20.9564	4.57781	1	12	2	0	10	10	0	0	1	0	1	1.08333	2.6	0		0			2	1
PBA 3	0	2.75	2	2	2	1	2	1	0	2	1	0	0	1	0	0	0	4	3	1	0	3	1	1	1	0	0.274851	3.5457	1.883	0	14	2	0	10	10	0	0	1	0	1	1.08333	2.6	0		0			2	1
PBA 4	0	3	2	2	2	1	2	3	2	2	1	0	0	1	0	0	0	4	1	1	3	3	1	1	1	0	0.416076	6.7944	2.60661	0	11	2	0	10	10	0	0	1	0	1	1.08333	2.6	0		0			2	1
PBA 5	0	2.25	2	2	2	0	2	2	2	2	1	0	0	1	0	0	0	4	1	0	0	3	1	1	1	0	0.298121	3.94678	1.98665	0	9	2	0	10	10	0	0	1	0	1	1.08333	2.6	0		0			2	1
PBA 6	1	3.5	2	2	2	0	2	1	1	1	1	0	0	0	0	0	0	4	1	0	2	3	2	1	1	0	0.906603	65.0438	8.06497	1	6	2	0	10	10	0	0	1	0	1	1.08333	2.6	0		0			2	1
PBA 7	0	3.25	2	2	2	1	2	1	1	0	1	0	0	1	0	0	0	4	1	1	0	3	2	1	1	0	0.566355	13.574	3.6843	0	5	2	0	10	10	0	0	1	0	1	1.08333	2.6	0		0			2	1
PBA 8	0	2.75	3	2	2	1	2	2	1	2	1	0	0	0	0	0	0	4	2	0	2	3	2	1	1	0	0.193563	2.43852	1.56158	0	12	2	0	10	10	0	0	1	0	1	1.08333	2.6	0		0			2	1
PBA 9	0	2.25	3	3	3	1	1	0	0	2	1	0	0	0	0	0	0	4	2	0	1	3	1	1	1	0	0.318172	4.32857	2.08052	0	13	2	0	10	10	0	0	1	0	1	1.08333	2.6	0		0			2	1
PBA 10	0	2.75	3	2	2	0	2	2	1	2	1	0	0	0	0	0	0	4	2	0	2	3	1	1	1	0	0.855637	51.4369	7.17195	0	9	2	0	10	10	0	0	1	0	1	1.08333	2.6	0		0			2	1
PBB 1	0	2.5	1	0	0	1	2	0	0	0	1	0	0	0	0	0	0	4	1	1	0	3	2	1	1	0	0.0396712	1.20045	1.09565	1	10	2	0	10	10	0	0	1	0	0	0.45	2.76667	2	10	0	4.428	0.351667	3	1
PBB 2	0	2.75	2	0	1	1	2	0	0	0	1	0	0	0	0	0	0	4	1	1	0	3	2	1	1	0	0.47468	8.89939	2.98319	1	8	2	0	10	10	0	0	1	0	0	0.45	2.76667	2	10	0	4.428	0.351667	3	1
PBB 3	0	2.75	1	0	0	0	2	2	0	0	1	0	0	1	0	0	0	4	1	0	0	3	2	1	1	0	0.156185	2.05291	1.4328	1	10	2	0	10	10	0	0	1	0	0	0.45	2.76667	2	10	0	4.428	0.351667	3	1
PBB 4	1	3.25	2	0	1	0	1	0	0	0	4	0	0	0	0	0	0	4	1	0	0	3	2	1	1	0	0.304013	4.05532	2.01378	0	11	2	0	10	10	0	0	1	0	0	0.45	2.76667	2	10	0	4.428	0.351667	3	1
PBB 5	0	3	1	0	0	0	2	2	1	0	1	0	0	0	0	0	0	4	1	0	1	3	2	1	1	0	0.210628	2.63789	1.62416	1	6	2	0	10	10	0	0	1	0	0	0.45	2.76667	2	10	0	4.428	0.351667	3	1
PBB 6	0	3.5	1	0	0	1	1	0	0	0	1	0	0	0	0	0	0	4	1	1	0	3	2	1	1	0	0.0751423	1.41346	1.18889	1	9	2	0	10	10	0	0	1	0	0	0.45	2.76667	2	10	0	4.428	0.351667	3	1
PBB 7	0	2.75	1	0	0	0	2	1	0	0	1	0	0	0	0	0	0	4	1	0	0	3	2	1	1	0	0.0158501	1.07572	1.03717	0	11	2	0	10	10	0	0	1	0	0	0.45	2.76667	2	10	0	4.428	0.351667	3	1
PBB 8	0	2.75	2	1	1	1	2	2	0	0	1	1	0	0	0	0	0	4	1	1	1	1	2	1	1	0	0.175747	2.24643	1.49881	1	14	2	0	10	10	0	0	1	0	0	0.45	2.76667	2	10	0	4.428	0.351667	3	1
PBB 9	0	2.75	2	1	1	0	2	0	0	0	1	0	0	0	0	0	0	4	1	0	0	3	2	1	1	0	0.294553	3.88246	1.97039	1	8	2	0	10	10	0	0	1	0	0	0.45	2.76667	2	10	0	4.428	0.351667	3	1
PBB 10	1	2.5	3	2	1	1	2	2	1	0	1	1	0	0	0	0	0	4	2	1	2	3	2	1	3	0	0.315057	4.26691	2.06565	0	11	2	0	10	10	0	0	1	0	0	0.45	2.76667	2	10	0	4.428	0.351667	3	1
HRC 1	0	2.25	1	0	0	0	2	1	0	2	1	0	0	0	0	0	0	4	1	0	2	3	2	5	3	0	0.609669	16.5706	4.0707	1	9	2	0	25	25	0	0	0	0	0	0.95	6.51667	2	80	0	5.61094	1.41667	0.5	1
HRC 2	0	2.75	1	1	0	0	1	0	0	2	1	0	0	0	0	0	0	4	1	0	1	3	2	1	1	0	0.271399	3.48978	1.86809	1	11	2	0	25	25	0	0	0	0	0	0.95	6.51667	2	80	0	5.61094	1.41667	0.5	1
HRC 3	0	3	2	1	2	0	2	2	1	0	1	0	0	0	0	0	0	4	2	1	3	3	2	1	1	0	0.296606	3.91934	1.97973	0	4	2	0	25	25	0	0	0	0	0	0.95	6.51667	2	80	0	5.61094	1.41667	0.5	1
HRC 4	0	2.75	2	1	0	0	1	0	0	0	1	0	0	0	0	0	0	4	1	1	0	3	2	1	1	0	0.307445	4.11994	2.02976	0	6	2	0	25	25	0	0	0	0	0	0.95	6.51667	2	80	0	5.61094	1.41667	0.5	1
HRC 5	0	2.5	2	2	2	1	1	1	0	0	1	0	0	0	0	0	0	4	1	1	0	3	2	1	2	0	0.350489	5.02317	2.24124	0	11	2	0	25	25	0	0	0	0	0	0.95	6.51667	2	80	0	5.61094	1.41667	0.5	1
HRC 6	0	3	2	1	1	0	2	0	0	0	1	0	0	0	0	0	0	4	2	0	0	2	2	1	1	0	0.16661	2.15387	1.46761	1	7	2	0	25	25	0	0	0	0	0	0.95	6.51667	2	80	0	5.61094	1.41667	0.5	1
HRC 7	0	2	3	2	2	0	2	0	0	0	1	1	0	0	0	0	0	2	2	1	2	3	1	1	3	0	0.39381	6.13224	2.47634	0	12	2	0	25	25	0	0	0	0	0	0.95	6.51667	2	80	0	5.61094	1.41667	0.5	1
HRC 8	0	2.5	2	1	1	0	2	2	0	1	1	0	0	0	0	0	0	4	2	0	1	3	2	1	1	0	0.419577	6.90484	2.62771	0	11	2	0	25	25	0	0	0	0	0	0.95	6.51667	2	80	0	5.61094	1.41667	0.5	1
HHRC 9	0	3	1	1	1	1	2	2	1	0	1	0	0	0	0	0	0	4	1	1	1	3	2	1	1	0	0.676187	22.5099	4.74446	0	14	2	0	25	25	0	0	0	0	0	0.95	6.51667	2	80	0	5.61094	1.41667	0.5	1
HRC 10	0	3.25	1	0	0	0	2	1	0	0	1	0	0	0	0	0	0	4	2	0	1	3	2	1	1	0	0.249097	3.14916	1.77459	1	5	2	0	25	25	0	0	0	0	0	0.95	6.51667	2	80	0	5.61094	1.41667	0.5	1
HRD 1	0	3.5	2	1	1	1	2	2	2	0	1	0	0	0	0	0	0	4	1	1	1	4	2	1	1	0	0.296372	3.91511	1.97866	1	12	4	0	80	50	0	0	0	0	0	2.11667	3.83333	2	80	0	5.985	1.41667	0.5	1
HRD 2	0	3	1	1	1	0	2	2	2	2	1	0	0	0	0	0	0	4	1	1	0	4	2	1	1	0	-0.131528	0.545688	0.738707	1	10	4	0	80	50	0	0	0	0	0	2.11667	3.83333	2	80	0	5.985	1.41667	0.5	1
HRD 3	0	3	2	1	1	1	2	1	1	0	1	0	0	0	0	0	0	4	1	0	0	3	2	1	1	0	0.178103	2.27094	1.50696	1	8	4	0	80	50	0	0	0	0	0	2.11667	3.83333	2	80	0	5.985	1.41667	0.5	1
HRD 4	0	3.5	2	1	1	0	2	0	0	1	1	0	0	0	0	0	0	4	1	0	0	4	2	1	1	0	0.0546915	1.28642	1.1342	1	10	4	0	80	50	0	0	0	0	0	2.11667	3.83333	2	80	0	5.985	1.41667	0.5	1
HRD 5	0	3.5	2	1	1	0	2	1	0	0	1	0	0	0	0	0	0	4	1	0	0	4	2	1	1	0	0.0340798	1.16993	1.08163	1	8	4	0	80	50	0	0	0	0	0	2.11667	3.83333	2	80	0	5.985	1.41667	0.5	1
HRD 6	0	3.5	2	1	1	0	2	1	1	1	1	1	0	0	0	0	0	4	1	0	1	4	2	1	1	0	0.0725231	1.39652	1.18174	1	7	4	0	80	50	0	0	0	0	0	2.11667	3.83333	2	80	0	5.985	1.41667	0.5	1
HRD 7	0	3.25	2	1	1	0	2	2	1	1	1	0	0	1	0	0	0	4	1	0	0	4	2	1	1	0	0.0908017	1.51916	1.23254	0	14	4	0	80	50	0	0	0	0	0	2.11667	3.83333	2	80	0	5.985	1.41667	0.5	1
HRD 8	0	3.25	2	1	1	0	3	1	1	0	1	0	0	0	0	0	0	4	1	0	1	4	2	1	1	0	0.126972	1.7945	1.33959	1	12	4	0	80	50	0	0	0	0	0	2.11667	3.83333	2	80	0	5.985	1.41667	0.5	1
HRD 9	0	3.5	1	1	0	0	3	2	1	0	1	0	0	0	0	0	0	4	1	0	0	4	2	1	1	0	0.0316212	1.15676	1.07553	1	13	4	0	80	50	0	0	0	0	0	2.11667	3.83333	2	80	0	5.985	1.41667	0.5	1
HRD 10	0	3.5	1	0	0	0	2	2	1	0	1	0	0	0	0	0	0	4	1	0	0	4	2	1	1	0	-0.0407323	0.828963	0.910474	1	14	4	0	80	50	0	0	0	0	0	2.11667	3.83333	2	80	0	5.985	1.41667	0.5	1
HPO 1	0	2.25	2	1	1	0	2	1	0	2	1	0	0	0	0	0	0	4	1	0	1	4	2	1	1	0	0.127898	1.80217	1.34245	0	14	2	0	20	5	0	0	1	0	0	2.16667	3.41667	3	10	0	21.9429	1.86667	2	1
HPO 2	0	2.75	2	1	1	0	1	0	0	0	1	0	0	0	0	0	0	4	1	0	1	4	2	1	2	0	0.0237441	1.11555	1.0562	0	11	2	0	20	5	0	0	1	0	0	2.16667	3.41667	3	10	0	21.9429	1.86667	2	1
HPO 3	1	3	1	0	0	0	2	1	0	0	1	0	0	0	0	0	0	4	1	0	0	4	2	0	1	0	-0.0838438	0.679692	0.824435	1	10	2	0	20	5	0	0	1	0	0	2.16667	3.41667	3	10	0	21.9429	1.86667	2	1
HPO 4	0	3.5	1	0	0	0	1	1	0	0	1	0	0	0	0	0	0	4	1	0	1	4	2	1	1	0	-0.0330527	0.858805	0.926717	1	8	2	0	20	5	0	0	1	0	0	2.16667	3.41667	3	10	0	21.9429	1.86667	2	1
HPO 5	0	2.75	1	0	0	0	1	1	0	0	1	0	0	0	0	0	0	4	1	0	1	4	2	1	1	0	-0.0180555	0.920214	0.959278	0	11	2	0	20	5	0	0	1	0	0	2.16667	3.41667	3	10	0	21.9429	1.86667	2	1
HPO 6	0	3.5	1	0	0	0	2	1	1	0	1	0	0	0	0	0	0	4	1	0	1	3	2	1	1	0	-0.0112007	0.949727	0.974539	1	14	2	0	20	5	0	0	1	0	0	2.16667	3.41667	3	10	0	21.9429	1.86667	2	1
HPO 7	0	2.75	2	1	0	0	2	0	0	2	1	0	0	0	0	0	0	4	1	0	1	4	2	1	1	0	0.0657341	1.35353	1.16341	1	9	2	0	20	5	0	0	1	0	0	2.16667	3.41667	3	10	0	21.9429	1.86667	2	1
HPO 8	0	3.5	1	0	0	0	2	0	0	2	1	0	0	0	0	0	0	4	1	0	0	3	2	1	1	0	0.115783	1.70438	1.30552	1	13	2	0	20	5	0	0	1	0	0	2.16667	3.41667	3	10	0	21.9429	1.86667	2	1
HPO 9	0	3.5	1	0	0	0	1	0	0	0	1	0	0	0	0	0	0	4	1	0	0	3	2	1	1	0	0.0377665	1.18996	1.09085	1	14	2	0	20	5	0	0	1	0	0	2.16667	3.41667	3	10	0	21.9429	1.86667	2	1
HPO 10	0	2.75	1	0	0	0	1	1	0	0	1	0	0	0	0	0	0	4	1	0	0	3	2	1	1	0	-0.0414961	0.826053	0.908874	0	12	2	0	20	5	0	0	1	0	0	2.16667	3.41667	3	10	0	21.9429	1.86667	2	1
HPP 1	1	2.5	1	0	0	0	2	1	1	0	1	0	0	0	0	0	0	4	1	0	1	4	2	1	1	0	0.0994437	1.58084	1.25731	0	6	4	0	0	0	0	1	1	0	1	1.03333	8.76667	4	0	0	3.05876	0.866667	3	1
HPP 2	0	3.25	2	1	1	0	2	2	1	1	1	0	0	0	0	0	0	4	2	0	2	4	2	1	1	0	0.138903	1.89586	1.3769	1	10	4	0	0	0	0	1	1	0	1	1.03333	8.76667	4	0	0	3.05876	0.866667	3	1
HPP 3	0	3.5	1	0	0	0	2	2	2	0	1	0	0	0	0	0	0	4	1	0	0	4	2	1	1	0	0.111875	1.67398	1.29382	1	15	4	0	0	0	0	1	1	0	1	1.03333	8.76667	4	0	0	3.05876	0.866667	3	1
HPP 4	0	3.5	1	0	0	0	1	0	1	0	1	0	0	0	0	0	0	4	1	0	0	4	2	1	2	0	-0.0235542	0.897205	0.947209	0	3	4	0	0	0	0	1	1	0	1	1.03333	8.76667	4	0	0	3.05876	0.866667	3	1
HPP 5	0	3.25	2	1	1	1	0	0	0	0	1	0	0	0	0	0	0	4	1	0	0	4	3	1	1	0	0.129557	1.81599	1.34759	0	13	4	0	0	0	0	1	1	0	1	1.03333	8.76667	4	0	0	3.05876	0.866667	3	1
HPP 6	1	3.5	2	2	2	0	0	0	0	0	1	0	0	0	0	0	0	4	1	0	0	4	2	1	2	0	-0.177905	0.440748	0.663889	0	6	4	0	0	0	0	1	1	0	1	1.03333	8.76667	4	0	0	3.05876	0.866667	3	1
HPP 7	0	3	1	0	0	0	2	1	1	1	1	0	0	0	0	0	0	4	1	0	0	4	2	1	2	0	-0.138546	0.528333	0.726865	0	22	4	0	0	0	0	1	1	0	1	1.03333	8.76667	4	0	0	3.05876	0.866667	3	1
HPP 8	0	2	3	2	2	2	2	1	1	2	1	0	0	0	0	0	0	4	1	0	0	4	1	1	2	0	-0.166431	0.464662	0.681661	0	17	4	0	0	0	0	1	1	0	1	1.03333	8.76667	4	0	0	3.05876	0.866667	3	1
HPP 9	0	2.75	2	1	1	0	2	2	1	0	1	0	0	0	0	0	0	4	1	0	0	5	1	1	1	0	-0.189847	0.417163	0.645881	0	13	4	0	0	0	0	1	1	0	1	1.03333	8.76667	4	0	0	3.05876	0.866667	3	1
HPP 10	0	2	1	0	0	0	2	1	0	0	3	0	0	0	0	0	0	4	1	0	0	5	1	1	1	0	-0.0509026	0.791033	0.889401	0	16	4	0	0	0	0	1	1	0	1	1.03333	8.76667	4	0	0	3.05876	0.866667	3	1
HPQ 1	0	2.75	1	0	0	0	2	2	1	0	1	1	0	0	0	0	0	4	1	0	0	4	2	1	2	0	-0.16973	0.457656	0.676503	0	12	4	0	20	10	0	0	1	0	0	0.816667	1.98333	4	0	0	0.3	4.71667	3	1
HPQ 2	0	2.5	1	0	0	0	2	2	1	0	1	0	0	0	0	0	0	4	1	0	0	4	2	1	2	0	-0.190579	0.415759	0.644794	0	8	4	0	20	10	0	0	1	0	0	0.816667	1.98333	4	0	0	0.3	4.71667	3	1
HPQ 3	0	2.5	1	0	0	0	2	1	1	0	1	0	0	0	0	0	0	4	1	0	0	4	1	1	1	0	-0.124721	0.563064	0.750376	1	14	4	0	20	10	0	0	1	0	0	0.816667	1.98333	4	0	0	0.3	4.71667	3	1
HPQ 4	0	3	2	0	0	0	1	1	0	0	1	0	0	0	0	0	0	4	1	0	0	4	1	1	3	0	-0.0951636	0.645168	0.803224	1	16	4	0	20	10	0	0	1	0	0	0.816667	1.98333	4	0	0	0.3	4.71667	3	1
HPQ 5	0	2.75	1	0	0	0	2	1	0	0	1	0	0	0	0	0	0	4	1	0	0	4	1	1	3	0	-0.074565	0.709365	0.842238	1	16	4	0	20	10	0	0	1	0	0	0.816667	1.98333	4	0	0	0.3	4.71667	3	1
HPQ 6	0	2.5	1	1	1	0	2	1	1	0	1	0	0	0	0	0	0	4	2	0	2	4	1	1	3	0	-0.132489	0.543278	0.737074	1	9	4	0	20	10	0	0	1	0	0	0.816667	1.98333	4	0	0	0.3	4.71667	3	1
HPQ 7	0	2	1	0	0	0	2	1	1	0	1	0	0	0	0	0	0	4	1	0	1	4	1	1	3	0	-0.0404679	0.829974	0.911029	0	10	4	0	20	10	0	0	1	0	0	0.816667	1.98333	4	0	0	0.3	4.71667	3	1
HPQ 8	0	3	1	0	0	0	2	1	0	0	1	0	0	0	0	0	0	4	1	0	1	4	2	1	3	0	-0.13923	0.526672	0.725722	0	17	4	0	20	10	0	0	1	0	0	0.816667	1.98333	4	0	0	0.3	4.71667	3	1
HPQ 9	0	3.5	1	0	0	0	2	1	1	0	1	0	0	0	0	0	0	5	1	0	0	4	2	1	3	0	0.0190103	1.09149	1.04474	0	12	4	0	20	10	0	0	1	0	0	0.816667	1.98333	4	0	0	0.3	4.71667	3	1
HPQ 10	0	3	1	0	0	0	2	1	1	0	1	0	0	0	0	0	0	4	1	0	1	4	2	1	3	0	-0.0569612	0.769268	0.877079	0	11	4	0	20	10	0	0	1	0	0	0.816667	1.98333	4	0	0	0.3	4.71667	3	1
HPR 1	0	2.25	1	0	0	0	1	1	0	2	1	0	0	0	0	0	0	4	1	0	0	4	1	1	1	0	0.365473	5.38202	2.31992	0	12	2	0	5	0	0	0	1	0	0	1.15	2.08333	0		0			2	1
HPR 2	0	3	1	0	0	0	1	1	0	0	1	0	0	0	0	0	0	4	1	0	0	4	2	1	1	0	0.12262	1.7589	1.32623	0	8	2	0	5	0	0	0	1	0	0	1.15	2.08333	0		0			2	1
HPR 3	0	2	2	1	1	0	2	1	0	0	1	0	0	0	0	0	0	4	1	0	1	4	2	1	1	0	0.0154778	1.07388	1.03628	0	13	2	0	5	0	0	0	1	0	0	1.15	2.08333	0		0			2	1
HPR 4	0	2.5	2	2	2	0	1	0	0	0	1	0	0	0	0	0	0	4	1	1	1	3	2	1	1	0	-0.021718	0.904824	0.951222	0	12	2	0	5	0	0	0	1	0	0	1.15	2.08333	0		0			2	1
HPR 5	0	2.75	1	0	0	0	0	1	1	0	1	0	0	0	0	0	0	3	1	0	0	3	2	1	1	0	-0.091596	0.655855	0.809849	0	7	2	0	5	0	0	0	1	0	0	1.15	2.08333	0		0			2	1
HPR 6	0	1.5	3	3	3	2	1	1	0	0	1	0	0	0	0	0	0	3	1	0	0	3	1	1	1	0	0.345918	4.91854	2.21778	0	6	2	0	5	0	0	0	1	0	0	1.15	2.08333	0		0			2	1
HPR 7	0	1.75	2	1	1	0	2	1	0	0	1	0	0	0	0	0	0	3	1	0	0	3	1	1	1	0	0.695087	24.5569	4.95549	0	14	2	0	5	0	0	0	1	0	0	1.15	2.08333	0		0			2	1
HPR 8	0	3.5	1	0	0	0	1	0	0	0	1	0	0	0	0	0	0	4	1	0	1	5	2	1	1	0	0.116275	1.70824	1.307	0	16	2	0	5	0	0	0	1	0	0	1.15	2.08333	0		0			2	1
HPR 9	0	2.75	1	0	0	0	1	0	0	0	1	0	0	0	0	0	0	4	1	0	0	5	2	1	1	0	0.0981187	1.57122	1.25348	0	9	2	0	5	0	0	0	1	0	0	1.15	2.08333	0		0			2	1
HPR 10	0	1.75	2	2	2	0	1	0	0	0	1	0	0	0	0	0	0	3	1	0	1	4	1	1	1	0	0.207133	2.59577	1.61114	0	7	2	0	5	0	0	0	1	0	0	1.15	2.08333	0		0			2	1
HPS 1	0	3.25	1	0	0	0	1	1	0	0	1	0	0	0	0	0	0	4	1	0	0	4	2	1	1	0	0.212911	2.66576	1.63272	1	9	1	1	5	5	0	0	1	0.03	0	1.33333	3.08333	1	25	0	1.45714	1.13333	1	1
HPS 2	0	3.25	1	0	0	0	2	1	0	0	1	0	0	0	0	0	0	4	1	0	0	4	2	1	1	0	0.163391	2.12218	1.45677	0	8	1	1	5	5	0	0	1	0.03	0	1.33333	3.08333	1	25	0	1.45714	1.13333	1	1
HPS 3	0	2.75	0	0	0	0	0	0	0	0	1	0	0	0	0	0	0	3	1	0	0	4	2	1	1	0	0.0274096	1.13454	1.06515	0	4	1	1	5	5	0	0	1	0.03	0	1.33333	3.08333	1	25	0	1.45714	1.13333	1	1
HPS 4	0	3	1	0	0	0	1	1	0	0	1	0	0	0	0	0	0	4	1	0	0	4	2	1	1	0	0.422069	6.98455	2.64283	0	12	1	1	5	5	0	0	1	0.03	0	1.33333	3.08333	1	25	0	1.45714	1.13333	1	1
HPS 5	0	3.25	1	0	0	0	0	0	0	0	1	0	0	0	0	0	0	4	1	0	0	4	2	1	1	0	0.156985	2.06049	1.43544	0	7	1	1	5	5	0	0	1	0.03	0	1.33333	3.08333	1	25	0	1.45714	1.13333	1	1
HPS 6	0	2	1	0	0	0	0	2	0	0	1	0	0	0	0	0	0	3	1	1	0	4	2	1	1	0	0.527808	11.3662	3.37139	0	10	1	1	5	5	0	0	1	0.03	0	1.33333	3.08333	1	25	0	1.45714	1.13333	1	1
HPS 7	0	2	1	0	0	1	1	1	0	0	1	0	0	0	0	0	0	4	1	1	0	4	2	1	1	0	0.10789	1.64354	1.28201	0	6	1	1	5	5	0	0	1	0.03	0	1.33333	3.08333	1	25	0	1.45714	1.13333	1	1
HPS 8	0	3	1	0	0	1	0	0	0	0	1	0	0	0	0	0	0	3	1	1	0	4	2	1	1	0	0.162788	2.11629	1.45475	0	10	1	1	5	5	0	0	1	0.03	0	1.33333	3.08333	1	25	0	1.45714	1.13333	1	1
HPS 9	0	2	1	0	0	2	1	0	0	0	1	0	0	1	0	0	0	3	1	2	1	4	1	1	1	0	0.176783	2.25718	1.50239	0	16	1	1	5	5	0	0	1	0.03	0	1.33333	3.08333	1	25	0	1.45714	1.13333	1	1
HPS 10	0	3	1	0	0	0	1	1	0	0	1	0	0	0	0	0	0	3	1	0	0	4	2	1	1	0	0.0914322	1.52358	1.23433	0	9	1	1	5	5	0	0	1	0.03	0	1.33333	3.08333	1	25	0	1.45714	1.13333	1	1
HPT 1	0	2.75	1	0	0	0	2	1	0	0	1	0	0	0	0	0	0	4	1	1	0	4	1	1	1	0	0.0390452	1.19699	1.09407	0	12	2	0	95	95	0	0	0	0	0	0.966667	2.25	2	80	0	1.25979	2.5	0.3	2
HPT 2	0	2.25	1	0	0	0	0	0	0	0	1	1	0	0	0	0	0	3	1	0	0	4	1	1	1	0	0.129744	1.81756	1.34817	0	12	2	0	95	95	0	0	0	0	0	0.966667	2.25	2	80	0	1.25979	2.5	0.3	2
HPT 3	0	2.5	2	1	1	2	2	1	0	0	1	0	0	0	0	0	0	3	1	1	0	3	1	1	1	0	0.0266699	1.13068	1.06333	0	9	2	0	95	95	0	0	0	0	0	0.966667	2.25	2	80	0	1.25979	2.5	0.3	2
HPT 4	0	2.75	1	0	0	0	1	0	0	0	1	0	0	0	0	0	0	3	1	0	0	4	1	1	1	0	0.132998	1.845	1.35831	0	14	2	0	95	95	0	0	0	0	0	0.966667	2.25	2	80	0	1.25979	2.5	0.3	2
HPT 5	0	3.5	1	1	1	0	2	0	0	0	1	0	0	0	0	0	0	3	1	0	0	4	2	1	1	0	0.0699976	1.38037	1.17489	0	16	2	0	95	95	0	0	0	0	0	0.966667	2.25	2	80	0	1.25979	2.5	0.3	2
HPT 6	0	2.25	2	1	1	2	1	1	0	0	2	0	0	0	0	0	0	3	1	1	0	4	1	1	1	0	0.188685	2.38435	1.54413	0	14	2	0	95	95	0	0	0	0	0	0.966667	2.25	2	80	0	1.25979	2.5	0.3	2
HPT 7	0	3.25	1	0	0	0	3	2	1	2	1	0	0	0	0	0	0	3	1	0	0	4	2	1	1	0	0.010995	1.05194	1.02564	0	16	2	0	95	95	0	0	0	0	0	0.966667	2.25	2	80	0	1.25979	2.5	0.3	2
HPT 8	0	3.25	1	0	0	0	0	0	0	0	1	1	0	0	0	0	0	4	1	0	0	4	2	1	1	0	0.0872059	1.49421	1.22238	0	14	2	0	95	95	0	0	0	0	0	0.966667	2.25	2	80	0	1.25979	2.5	0.3	2
HPT 9	0	2.75	1	0	0	0	1	0	0	0	1	0	0	0	0	0	0	4	1	0	0	3	2	1	1	0	0.180797	2.29929	1.51634	0	15	2	0	95	95	0	0	0	0	0	0.966667	2.25	2	80	0	1.25979	2.5	0.3	2
HPT 10	0	2.25	1	0	0	0	2	0	0	0	1	1	0	0	0	0	0	4	1	0	0	4	2	1	1	0	0.394935	6.1641	2.48276	0	9	2	0	95	95	0	0	0	0	0	0.966667	2.25	2	80	0	1.25979	2.5	0.3	2
HPU 1	0	3.25	2	1	1	0	1	1	0	1	1	0	0	0	0	0	0	4	1	0	0	4	2	1	1	0	0.123235	1.76388	1.32811	0	4	4	0	0	0	0	0	1	0	0	2.66667	2.75	4	10	0	4.452	6.73333	3	1
HPU 2	0	2.75	2	1	1	1	2	1	0	0	1	0	0	0	0	0	0	4	1	0	0	4	2	1	2	0	0.280206	3.63423	1.90637	0	12	4	0	0	0	0	0	1	0	0	2.66667	2.75	4	10	0	4.452	6.73333	3	1
HPU 3	0	3.25	2	1	1	0	2	1	0	1	4	0	0	0	0	0	0	4	1	0	0	4	2	0	3	0	0.197996	2.48881	1.5776	0	14	4	0	0	0	0	0	1	0	0	2.66667	2.75	4	10	0	4.452	6.73333	3	1
HPU 4	0	3	2	1	0	0	1	0	0	0	1	0	0	0	0	0	0	4	1	0	1	4	2	1	2	0	0.177817	2.26796	1.50597	0	12	4	0	0	0	0	0	1	0	0	2.66667	2.75	4	10	0	4.452	6.73333	3	1
HPU 5	0	3.5	1	0	0	0	2	1	0	1	1	0	0	0	0	0	0	4	1	0	0	4	2	1	1	0	-0.0216056	0.905292	0.951468	0	15	4	0	0	0	0	0	1	0	0	2.66667	2.75	4	10	0	4.452	6.73333	3	1
HPU 6	0	3.5	1	0	0	0	2	1	1	0	1	0	0	0	0	0	0	4	1	0	0	4	2	1	1	0	-0.0484368	0.800067	0.894465	0	7	4	0	0	0	0	0	1	0	0	2.66667	2.75	4	10	0	4.452	6.73333	3	1
HPU 7	0	3.25	1	1	0	0	1	0	0	0	1	0	0	0	0	0	0	4	1	0	0	4	2	1	1	0	0.0825881	1.46277	1.20945	0	11	4	0	0	0	0	0	1	0	0	2.66667	2.75	4	10	0	4.452	6.73333	3	1
HPU 8	0	3.25	1	0	0	0	1	0	0	0	1	0	0	0	0	0	0	4	1	0	0	4	2	1	1	0	0.0506421	1.26265	1.12368	0	11	4	0	0	0	0	0	1	0	0	2.66667	2.75	4	10	0	4.452	6.73333	3	1
HPU 9	0	2.5	1	0	1	1	1	1	0	0	1	0	0	0	0	0	0	4	1	0	0	4	1	1	2	0	0.230592	2.89191	1.70056	0	9	4	0	0	0	0	0	1	0	0	2.66667	2.75	4	10	0	4.452	6.73333	3	1
HPU 10	0	3.5	1	0	0	0	2	1	1	0	1	0	0	0	0	0	0	4	2	0	0	4	2	1	1	0	0.122343	1.75665	1.32539	0	5	4	0	0	0	0	0	1	0	0	2.66667	2.75	4	10	0	4.452	6.73333	3	1
HPV 1	0	2.5	2	2	2	0	2	1	0	0	1	0	0	0	0	0	0	4	1	0	1	3	2	1	1	0	0.256393	3.25676	1.80465	0	9	4	0	50	50	0	1	0	0	0	1.7	1.81667	1	10	0	2.20588	11.2167	3	1
HPV 2	0	2.5	2	2	1	0	0	2	2	0	1	0	0	0	0	0	0	4	1	0	0	4	2	1	1	0	0.543575	12.2222	3.49603	0	11	4	0	50	50	0	1	0	0	0	1.7	1.81667	1	10	0	2.20588	11.2167	3	1
HPV 3	0	3	2	2	1	0	2	0	0	0	1	0	0	0	0	0	0	4	1	0	1	4	2	1	1	0	0.0708601	1.38586	1.17723	0	9	4	0	50	50	0	1	0	0	0	1.7	1.81667	1	10	0	2.20588	11.2167	3	1
HPV 4	0	2.25	2	1	1	0	2	1	0	0	1	0	0	0	0	0	0	4	1	0	0	4	2	1	1	0	0.905953	64.8495	8.05292	0	8	4	0	50	50	0	1	0	0	0	1.7	1.81667	1	10	0	2.20588	11.2167	3	1
HPV 5	0	3.5	2	1	1	0	2	2	2	0	1	0	0	0	0	0	0	4	1	0	0	4	2	1	1	0	0.358267	5.20636	2.28174	0	12	4	0	50	50	0	1	0	0	0	1.7	1.81667	1	10	0	2.20588	11.2167	3	1
HPV 6	0	3	1	1	1	0	2	1	1	0	1	0	0	0	0	0	0	4	1	2	0	4	2	1	1	0	0.556019	12.9431	3.59765	0	12	4	0	50	50	0	1	0	0	0	1.7	1.81667	1	10	0	2.20588	11.2167	3	1
HPV 7	0	2.5	2	2	1	0	1	1	0	0	1	0	0	0	0	0	0	4	1	0	1	4	2	1	1	0	0.298755	3.95832	1.98955	1	9	4	0	50	50	0	1	0	0	0	1.7	1.81667	1	10	0	2.20588	11.2167	3	1
HPV 8	0	2	2	1	1	1	2	1	1	0	1	0	0	0	0	0	0	4	1	0	0	4	1	1	1	0	0.510408	10.491	3.23898	0	9	4	0	50	50	0	1	0	0	0	1.7	1.81667	1	10	0	2.20588	11.2167	3	1
HPV 9	0	2.5	2	1	1	1	1	1	1	0	1	0	0	0	0	0	0	4	1	0	0	4	1	1	1	0	0.17215	2.20953	1.48645	0	11	4	0	50	50	0	1	0	0	0	1.7	1.81667	1	10	0	2.20588	11.2167	3	1
HPV 10	0	2.25	2	2	1	0	2	2	1	0	1	0	0	0	0	0	0	4	1	0	0	4	1	1	1	0	0.345601	4.91136	2.21616	0	11	4	0	50	50	0	1	0	0	0	1.7	1.81667	1	10	0	2.20588	11.2167	3	1
[truncated: 3 more columns]
